# Supplementary material for: Deciphering anti-infectious compounds from Peruvian medicinal Cordoncillos extract library through multiplexed assays and chemical profiling
Source: Front Pharmacol. 2023 Jun 5;14:1100542. doi: 10.3389/fphar.2023.1100542 (PMC10278888; doi:10.3389/fphar.2023.1100542)
Supplement: Supplementary file 1 [file Table2.XLSX]

## Sheet: Feuil1
	Extracts		Candida albicans (10286)	Candida albicans (ATCC 10231)	Mycobacterium smegmatis (5003)	Enterococcus faecalis (C159-6)	Enterococcus sp (8153)	Staphylococcus aureus (8146)	Staphylococcus aureus (8241)	Staphylococcus aureus (ATCC 6538)	Staphylococcus aureus (T28-1)	Staphylococcus aureus (T17-4)	Staphylococcus epidermidis (T19A1)	Staphylococcus epidermidis (T21A5)	Staphylococcus warneri (T12A12)	Staphylococcus warneri (T26A1)	Staphylococcus pettenkoferi (T47A6)	Streptococcus agalactiae (T38.2)	Streptococcus agalactiae (T53C9)	Streptococcus pyogenes (16135)	Corynebacterium striatum (T40A3))	Citrobacter freundii (11041)	Acinetobacter baumannii (9010)	Stenotrophomonas maltophilia (21170)	Burkholderia cepacia (13003)	Escherichia coli (ATCC 25922)	Escherichia coli (T20A1)	Escherichia coli (8138)	Proteus mirabilis (11060)	Proteus mirabilis (T28-3)	Pseudomonas aeruginosa (8131)	Pseudomonas aeruginosa (ATCC 27583)	Pseudomonas aeruginosa (8129)	Salmonella sp. (11033)
	Piper casapiense (#4)	M	-	0.6	-	-	-	1.2	1.2	1.2	0.6	1.2	0.6	0.6	0.6	0.6	0.6	0.6	0.3	0.6	0.6	-	-	0.6	-	-	-	-	1.2	1.2	-	0.6	0.3	-
		D	1.2	0.3	0.3	1.2	-	1.2	-	1.2	1.2	1.2	0.6	0.6	0.6	-	0.3	0.6	0.6	1.2	0.6	-	0.15	0.6	0.6	-	-	-	0.6	1.2	1.2	0.6	0.6	-
		H	-	-	0.3	-	-	-	-	-	-	-	-	-	-	-	0.6	-	-	0.3	0.6	-	-	1.2	0.6	-	-	-	-	-	-	-	-	-
	Piper strigosum (#12)	M	-	1.2	0.6	-	-	-	-	-	1.2	-	1.2	1.2	1.2	1.2	1.2	1.2	-	-	1.2	-	-	-	-	-	-	-	-	-	-	1.2	0.6	-
		D	0.0375	0.0375	0.0375	0.0375	0.0375	0.0375	0.0375	0.0375	0.0375	0.0375	0.0375	0.0375	0.0375	0.6	0.0375	0.0375	0.0375	0.15	0.0375	-	0.6	0.0375	0.0375	0.6	0.6	0.6	-	-	-	0.6	-	-
		H	0.6	0.15	0.0375	0.15	-	-	-	0.15	0.15	-	-	1.2	0.3	1.2	0.3	0.15	-	0.3	0.3	-	-	-	0.15	-	-	-	-	-	-	-	-	-
	Piper pseudoarboreum (#14)	M	-	1.2	1.2	-	-	1.2	1.2	0.6	0.6	0.6	0.6	0.6	0.6	0.6	0.6	0.6	1.2	0.6	0.6	-	1.2	0.3	1.2	-	-	-	0.6	0.6	0.6	0.6	0.6	-
		D	0.075	1.2	0.3	1.2	-	-	-	-	-	-	-	-	-	-	1.2	-	1.2	-	0.3	-	-	0.6	-	-	-	-	-	-	-	0.15	-	-
		H	0.3	-	0.6	-	-	-	-	-	-	-	-	-	-	-	-	-	-	1.2	-	-	-	1.2	-	-	-	-	-	-	-	-	-	-
	Piper armatum (#18)	M	-	0.3	0.6	-	-	1.2	1.2	1.2	1.2	1.2	0.6	1.2	1.2	1.2	1.2	1.2	-	1.2	1.2	-	-	0.3	1.2	-	-	-	1.2	-	-	0.3	0.3	-
		D	0.6	0.3	0.075	0.6	1.2	0.6	0.6	0.6	0.6	0.6	0.6	0.6	0.6	-	0.3	0.6	0.6	0.3	0.6	-	0.6	0.3	0.3	-	-	-	-	-	1.2	0.6	1.2	-
		H	0.3	-	1.2	-	-	-	-	-	-	-	-	-	-	-	-	-	-	0.15	-	-	-	-	-	-	-	-	-	-	-	1.2	-	-
	Piper brasiliense (#19)	M	-	-	-	-	-	-	-	-	-	-	-	-	-	-	-	-	-	-	-	-	-	-	-	-	-	-	-	-	-	-	-	-
		D	0.15	0.15	0.15	0.3	-	0.3	0.3	0.3	0.3	0.3	0.15	0.15	0.3	1.2	0.6	0.3	0.3	0.3	0.3	0.6	0.3	0.15	0.3	1.2	0.6	1.2	0.3	0.3	0.3	0.3	0.3	-
		H	0.3	-	0.3	-	-	-	-	-	-	-	-	0.6	-	-	-	-	-	0.075	-	-	-	-	-	-	-	-	-	-	-	0.6	-	-
	Piper bullatum (#20)	M	-	0.3	0.3	-	-	1.2	0.6	1.2	0.6	0.6	0.3	0.3	0.6	0.6	0.3	0.3	0.6	0.6	0.3	-	1.2	0.6	1.2	-	-	-	0.6	0.6	1.2	0.3	0.3	-
		D	-	-	0.3	0.6	-	-	-	-	-	-	-	-	-	-	-	-	0.15	0.15	0.6	-	-	0.6	0.15	-	-	-	-	-	-	-	-	-
		H	0.15	0.6	0.075	0.3	-	0.6	0.6	0.6	0.6	0.6	1.2	0.6	0.6	0.6	0.3	0.6	0.15	0.075	0.15	-	-	0.3	0.15	-	-	-	-	-	-	-	-	-
	Piper calvescentinerve (#21)	M	-	0.6	-	-	-	1.2	1.2	1.2	1.2	1.2	1.2	0.6	0.6	0.6	0.6	0.6	1.2	1.2	0.6	-	1.2	0.6	1.2	-	-	-	1.2	1.2	1.2	0.6	0.6	-
		D	0.3	-	0.6	-	-	-	-	-	-	-	-	-	-	-	-	-	1.2	0.6	-	-	-	0.6	-	-	-	-	-	-	-	-	-	-
		H	0.15	-	0.6	-	-	-	-	-	-	-	-	-	-	-	-	-	-	0.3	1.2	-	-	-	-	-	-	-	-	-	-	-	-	-
	Piper « cordotamentosa » (#22)	M	-	0.6	-	-	-	1.2	1.2	1.2	1.2	1.2	0.6	0.6	1.2	0.6	0.6	0.6	-	-	1.2	-	-	0.6	-	-	-	-	-	-	-	0.6	0.6	-
		D	0.6	-	0.6	0.6	-	-	-	-	-	-	-	-	-	-	1.2	-	0.6	-	1.2	-	-	0.6	1.2	-	-	-	-	-	-	1.2	-	-
		H	0.3	-	0.3	0.6	-	-	-	-	-	-	-	-	-	-	0.6	-	0.6	0.3	0.6	-	-	-	-	-	-	-	-	-	-	-	-	-
	Piper crassinervium (#23)	M	-	0.6	1.2	-	-	-	1.2	-	1.2	1.2	1.2	1.2	1.2	1.2	0.6	1.2	1.2	1.2	1.2	-	1.2	0.3	1.2	-	-	-	1.2	1.2	0.6	0.3	0.6	-
		D	0.3	0.15	0.6	0.15	-	0.3	0.3	0.3	0.15	0.3	0.3	0.3	0.6	1.2	0.3	0.3	0.15	0.15	0.15	-	-	0.15	0.15	-	-	-	-	-	1.2	1.2	1.2	-
		H	0.15	-	0.3	1.2	-	-	-	-	-	-	-	-	1.2	-	1.2	1.2	0.6	0.6	1.2	-	-	0.6	-	-	-	-	-	-	-	1.2	-	-
	Piper divaricatum (#24)	M	-	-	-	-	-	-	-	-	-	-	-	-	-	-	-	-	-	-	-	-	-	-	-	-	-	-	-	-	-	-	-	-
		D	0.075	1.2	0.3	0.6	-	-	-	-	-	-	1.2	1.2	1.2	-	0.6	-	0.3	-	0.6	-	-	1.2	1.2	-	-	-	-	-	-	0.075	-	-
		H	1.2	-	0.3	1.2	-	-	-	-	-	-	-	0.6	1.2	-	1.2	1.2	0.6	0.3	1.2	-	1.2	-	-	-	-	-	-	-	-	-	-	-
	Piper glabribaccum (#25)	M	-	0.6	-	-	-	-	-	-	-	-	-	-	-	-	-	-	-	-	-	-	-	-	-	-	-	-	-	-	-	0.6	0.6	-
		D	-	-	0.6	-	-	-	-	-	-	-	-	-	-	-	-	-	-	0.6	-	-	-	1.2	-	-	-	-	-	-	-	-	-	-
		H	0.15	-	0.3	-	-	-	-	-	-	-	-	-	-	-	1.2	1.2	1.2	0.3	1.2	-	1.2	-	-	-	-	-	-	-	-	-	-	-
	Piper heterophyllum (#26)	M	-	-	-	-	-	-	-	-	-	-	-	-	-	-	-	-	-	-	-	-	-	-	-	-	-	-	-	-	-	-	-	-
		D	0.075	0.6	0.3	0.6	-	-	-	-	-	-	-	-	-	-	-	-	-	0.075	-	-	-	-	-	-	-	-	-	-	-	0.6	-	-
		H	-	-	0.6	1.2	-	-	-	-	-	-	-	-	1.2	-	1.2	1.2	0.6	0.3	1.2	-	-	1.2	-	-	-	-	-	-	-	-	-	-
	Piper oblongum (#27)	M	1.2	0.3	0.6	-	-	1.2	1.2	0.6	0.6	0.6	0.6	0.6	0.6	0.6	0.3	0.3	1.2	0.6	0.6	-	1.2	0.3	-	-	-	-	1.2	1.2	1.2	0.3	0.3	-
		D	1.2	0.6	0.3	0.6	1.2	0.6	0.6	0.6	0.3	0.6	0.6	0.6	0.6	1.2	0.6	0.6	0.15	0.6	0.3	-	-	0.6	0.3	-	-	-	-	-	-	1.2	1.2	-
		H	0.15	0.6	0.15	0.3	-	0.6	0.6	0.6	0.3	0.6	0.6	0.3	0.3	0.3	0.15	0.3	0.15	0.3	0.3	-	-	0.3	0.3	-	-	-	-	-	-	-	-	-
	Piper reticulatum (#28)	M	-	0.6	-	-	-	-	-	-	1.2	-	1.2	1.2	-	1.2	1.2	1.2	-	-	-	-	-	0.6	-	-	-	-	-	-	-	0.6	0.3	-
		D	0.3	1.2	0.6	0.6	-	-	-	-	-	-	-	-	-	-	0.6	-	1.2	1.2	1.2	-	0.6	0.6	-	-	-	-	1.2	-	1.2	0.6	-	-
		H	0.3	-	0.6	-	-	-	-	-	-	-	-	-	-	-	-	-	1.2	0.075	-	-	-	0.6	-	-	-	-	-	-	-	-	-	-
	Piper sancti-felicis (#29)	Aq	-	-	-	-	-	-	-	-	-	-	-	0.3	0.6	-	0.6	-	-	0.075	-	-	-	-	-	-	-	-	-	-	-	-	-	-
		D	0.3	1.2	0.3	1.2	-	-	-	-	-	-	-	1.2	1.2	1.2	-	1.2	-	0.3	1.2	-	1.2	0.6	-	-	-	-	-	-	-	1.2	-	-
		H	0.075	1.2	0.3	1.2	-	-	-	-	-	-	-	0.6	0.6	-	0.6	0.6	0.6	0.075	-	-	1.2	0.6	-	-	-	-	-	-	-	1.2	-	-
	Piper stellipilum (#30)	M	-	0.3	-	-	1.2	0.6	-	0.6	0.6	0.6	0.3	0.3	0.3	0.3	0.3	0.3	1.2	0.6	0.3	-	1.2	0.3	-	-	-	-	0.6	0.6	0.6	0.3	0.3	-
		D	1.2	-	0.6	-	-	-	-	-	-	-	-	-	-	-	-	-	-	0.3	-	-	-	-	-	-	-	-	-	-	-	-	-	-
		H	0.3	1.2	1.2	0.6	-	0.6	1.2	0.6	0.6	0.6	1.2	0.6	0.6	0.6	0.6	0.6	1.2	0.6	0.6	-	1.2	1.2	0.6	-	-	-	-	-	-	-	-	-
	Piper trigonum (#31)	M	-	0.6	1.2	-	-	-	-	-	1.2	-	1.2	1.2	1.2	1.2	1.2	1.2	-	0.6	-	-	-	1.2	-	-	-	-	-	-	-	1.2	0.6	-
		D	1.2	1.2	0.3	1.2	-	1.2	-	1.2	1.2	1.2	-	-	0.6	-	0.6	1.2	0.6	-	0.6	-	-	0.6	0.3	-	-	-	-	-	-	-	-	-
		H	-	-	1.2	-	-	1.2	-	1.2	1.2	1.2	-	0.3	0.3	-	1.2	-	-	-	0.6	-	-	-	-	-	-	-	-	-	-	-	-	-
	Piper verruculosum (#32)	M	-	0.3	0.3	-	-	1.2	0.6	0.6	0.6	0.6	0.3	0.3	0.6	0.6	0.3	0.3	0.6	0.3	0.3	1.2	1.2	0.3	1.2	-	-	-	0.6	1.2	0.6	0.15	0.3	-
		D	0.3	0.6	0.6	1.2	-	-	-	1.2	-	1.2	1.2	-	1.2	-	1.2	1.2	1.2	0.15	0.6	-	0.6	-	-	-	-	-	-	-	-	0.6	-	-
		H	0.6	-	1.2	-	-	-	-	-	-	-	-	0.3	-	-	0.6	-	-	-	-	-	-	-	-	-	-	-	-	-	-	-	-	-
	Piper xanthostachyum (#33)	HA	0.3	0.15	0.15	0.3	0.6	0.15	0.3	0.15	0.3	0.15	0.3	0.15	0.3	-	0.15	0.15	0.3	0.15	0.15	-	1.2	0.3	0.15	-	-	-	1.2	1.2	1.2	0.6	0.6	-
		D	0.15	0.075	0.075	0.075	0.3	0.15	0.15	0.15	0.15	0.15	0.15	0.15	0.15	0.15	0.15	0.15	0.15	0.15	0.075	-	0.6	0.15	0.075	-	-	-	0.6	0.6	1.2	0.3	0.6	-
		H	-	-	1.2	1.2	-	1.2	1.2	1.2	1.2	1.2	1.2	1.2	1.2	1.2	1.2	1.2	-	1.2	1.2	-	-	1.2	1.2	-	-	-	-	-	-	-	-	-
	Gentamycin		ND	ND	0.03	4	2	0.5	0.5	0.25	0.5	0.5	32	0.06	0.06	0.06	0.06	2	1	0.125	0.03	0.25	0.25	4	8	0.5	0.25	0.5	0.5	0.5	1	2	0.03	0.25
	Vancomycin		ND	ND	0.5	0.5	4	2	2	2	2	2	2	2	2	2	2	0.5	0.5	0.25	1	NA	16	16	16	NA	NA	NA	NA	NA	NA	NA	NA	NA
	Amoxicilin		ND	ND	2	64	2	4	16	0.125	16	1	8	16	1	0.25	0.25	0.06	0.03	0.25	0.25	2	0.5	2	16	16	NA	NA	2	1	NA	NA	NA	2
	Amphotericin B		4	0.5	ND	ND	ND	ND	ND	ND	ND	ND	ND	ND	ND	ND	ND	ND	ND	ND	ND	ND	ND	ND	ND	ND	ND	ND	ND	ND	ND	ND	ND	ND
	Fluconazole		32	8	ND	ND	ND	ND	ND	ND	ND	ND	ND	ND	ND	ND	ND	ND	ND	ND	ND	ND	ND	ND	ND	ND	ND	ND	ND	ND	ND	ND	ND	ND
	Sertaconazole		NA	64	ND	ND	ND	ND	ND	ND	ND	ND	ND	ND	ND	ND	ND	ND	ND	ND	ND	ND	ND	ND	ND	ND	ND	ND	ND	ND	ND	ND	ND	ND

## Sheet: Feuil3
					Species	Piper Casapiense			Piper strigosum			Piper pseudoarboreum			Piper armatum			Piper brasiliense			Piper bullatum			Piper calvescentinerve			Piper « cordotamentosa »			Piper crassinervium			Piper divaricatum			Piper glabribaccum			Piper heterophyllum			Piper oblongum			Piper reticulatum			Piper sancti-felicis
					Extracts	M	D	H	M	D	H	M	D	H	M	D	H	M	D	H	M	D	H	M	D	H	M	D	H	M	D	H	M	D	H	M	D	H	M	D	H	M	D	H	M	D	H	Aq	D
	Candida albicans (10286)					-	1.2	-	-	0.0375	0.6	-	0.075	0.3	-	0.6	0.3	-	0.15	0.3	-	-	0.15	-	0.3	0.15	-	0.6	0.3	-	0.3	0.15	-	0.075	1.2	-	-	0.15	-	0.075	-	1.2	1.2	0.15	-	0.3	0.3	-	0.3
	Candida albicans (ATCC 10231)					0.6	0.3	-	1.2	0.0375	0.15	1.2	1.2	-	0.3	0.3	-	-	0.15	-	0.3	-	0.6	0.6	-	-	0.6	-	-	0.6	0.15	-	-	1.2	-	0.6	-	-	-	0.6	-	0.3	0.6	0.6	0.6	1.2	-	-	1.2
	Mycobacterium smegmatis (5003)					-	0.3	0.3	0.6	0.0375	0.0375	1.2	0.3	0.6	0.6	0.075	1.2	-	0.15	0.3	0.3	0.3	0.075	-	0.6	0.6	-	0.6	0.3	1.2	0.6	0.3	-	0.3	0.3	-	0.6	0.3	-	0.3	0.6	0.6	0.3	0.15	-	0.6	0.6	-	0.3
	Enterococcus faecalis (C159-6)					-	1.2	-	-	0.0375	0.15	-	1.2	-	-	0.6	-	-	0.3	-	-	0.6	0.3	-	-	-	-	0.6	0.6	-	0.15	1.2	-	0.6	1.2	-	-	-	-	0.6	1.2	-	0.6	0.3	-	0.6	-	-	1.2
	Enterococcus sp (8153)					-	-	-	-	0.0375	-	-	-	-	-	1.2	-	-	-	-	-	-	-	-	-	-	-	-	-	-	-	-	-	-	-	-	-	-	-	-	-	-	1.2	-	-	-	-	-	-
	Staphylococcus aureus (8146)					1.2	1.2	-	-	0.0375	-	1.2	-	-	1.2	0.6	-	-	0.3	-	1.2	-	0.6	1.2	-	-	1.2	-	-	-	0.3	-	-	-	-	-	-	-	-	-	-	1.2	0.6	0.6	-	-	-	-	-
	Staphylococcus aureus (8241)					1.2	-	-	-	0.0375	-	1.2	-	-	1.2	0.6	-	-	0.3	-	0.6	-	0.6	1.2	-	-	1.2	-	-	1.2	0.3	-	-	-	-	-	-	-	-	-	-	1.2	0.6	0.6	-	-	-	-	-
	Staphylococcus aureus (ATCC 6538)					1.2	1.2	-	-	0.0375	0.15	0.6	-	-	1.2	0.6	-	-	0.3	-	1.2	-	0.6	1.2	-	-	1.2	-	-	-	0.3	-	-	-	-	-	-	-	-	-	-	0.6	0.6	0.6	-	-	-	-	-
	Staphylococcus aureus (T28-1)					0.6	1.2	-	1.2	0.0375	0.15	0.6	-	-	1.2	0.6	-	-	0.3	-	0.6	-	0.6	1.2	-	-	1.2	-	-	1.2	0.15	-	-	-	-	-	-	-	-	-	-	0.6	0.3	0.3	1.2	-	-	-	-
	Staphylococcus aureus (T17-4)					1.2	1.2	-	-	0.0375	-	0.6	-	-	1.2	0.6	-	-	0.3	-	0.6	-	0.6	1.2	-	-	1.2	-	-	1.2	0.3	-	-	-	-	-	-	-	-	-	-	0.6	0.6	0.6	-	-	-	-	-
	Staphylococcus epidermidis (T19A1)					0.6	0.6	-	1.2	0.0375	-	0.6	-	-	0.6	0.6	-	-	0.15	-	0.3	-	1.2	1.2	-	-	0.6	-	-	1.2	0.3	-	-	1.2	-	-	-	-	-	-	-	0.6	0.6	0.6	1.2	-	-	-	-
	Staphylococcus epidermidis (T21A5)					0.6	0.6	-	1.2	0.0375	1.2	0.6	-	-	1.2	0.6	-	-	0.15	0.6	0.3	-	0.6	0.6	-	-	0.6	-	-	1.2	0.3	-	-	1.2	0.6	-	-	-	-	-	-	0.6	0.6	0.3	1.2	-	-	0.3	1.2
	Staphylococcus warneri (T12A12)					0.6	0.6	-	1.2	0.0375	0.3	0.6	-	-	1.2	0.6	-	-	0.3	-	0.6	-	0.6	0.6	-	-	1.2	-	-	1.2	0.6	1.2	-	1.2	1.2	-	-	-	-	-	1.2	0.6	0.6	0.3	-	-	-	0.6	1.2
	Staphylococcus warneri (T26A1)					0.6	-	-	1.2	0.6	1.2	0.6	-	-	1.2	-	-	-	1.2	-	0.6	-	0.6	0.6	-	-	0.6	-	-	1.2	1.2	-	-	-	-	-	-	-	-	-	-	0.6	1.2	0.3	1.2	-	-	-	1.2
	Staphylococcus pettenkoferi (T47A6)					0.6	0.3	0.6	1.2	0.0375	0.3	0.6	1.2	-	1.2	0.3	-	-	0.6	-	0.3	-	0.3	0.6	-	-	0.6	1.2	0.6	0.6	0.3	1.2	-	0.6	1.2	-	-	1.2	-	-	1.2	0.3	0.6	0.15	1.2	0.6	-	0.6	-
	Streptococcus agalactiae (T38.2)					0.6	0.6	-	1.2	0.0375	0.15	0.6	-	-	1.2	0.6	-	-	0.3	-	0.3	-	0.6	0.6	-	-	0.6	-	-	1.2	0.3	1.2	-	-	1.2	-	-	1.2	-	-	1.2	0.3	0.6	0.3	1.2	-	-	-	1.2
	Streptococcus agalactiae (T53C9)					0.3	0.6	-	-	0.0375	-	1.2	1.2	-	-	0.6	-	-	0.3	-	0.6	0.15	0.15	1.2	1.2	-	-	0.6	0.6	1.2	0.15	0.6	-	0.3	0.6	-	-	1.2	-	-	0.6	1.2	0.15	0.15	-	1.2	1.2	-	-
	Streptococcus pyogenes (16135)					0.6	1.2	0.3	-	0.15	0.3	0.6	-	1.2	1.2	0.3	0.15	-	0.3	0.075	0.6	0.15	0.075	1.2	0.6	0.3	-	-	0.3	1.2	0.15	0.6	-	-	0.3	-	0.6	0.3	-	0.075	0.3	0.6	0.6	0.3	-	1.2	0.075	0.075	0.3
	Corynebacterium striatum (T40A3))					0.6	0.6	0.6	1.2	0.0375	0.3	0.6	0.3	-	1.2	0.6	-	-	0.3	-	0.3	0.6	0.15	0.6	-	1.2	1.2	1.2	0.6	1.2	0.15	1.2	-	0.6	1.2	-	-	1.2	-	-	1.2	0.6	0.3	0.3	-	1.2	-	-	1.2
	Citrobacter freundii (11041)					-	-	-	-	-	-	-	-	-	-	-	-	-	0.6	-	-	-	-	-	-	-	-	-	-	-	-	-	-	-	-	-	-	-	-	-	-	-	-	-	-	-	-	-	-
	Acinetobacter baumannii (9010)					-	0.15	-	-	0.6	-	1.2	-	-	-	0.6	-	-	0.3	-	1.2	-	-	1.2	-	-	-	-	-	1.2	-	-	-	-	1.2	-	-	1.2	-	-	-	1.2	-	-	-	0.6	-	-	1.2
	Stenotrophomonas maltophilia (21170)					0.6	0.6	1.2	-	0.0375	-	0.3	0.6	1.2	0.3	0.3	-	-	0.15	-	0.6	0.6	0.3	0.6	0.6	-	0.6	0.6	-	0.3	0.15	0.6	-	1.2	-	-	1.2	-	-	-	1.2	0.3	0.6	0.3	0.6	0.6	0.6	-	0.6
	Burkholderia cepacia (13003)					-	0.6	0.6	-	0.0375	0.15	1.2	-	-	1.2	0.3	-	-	0.3	-	1.2	0.15	0.15	1.2	-	-	-	1.2	-	1.2	0.15	-	-	1.2	-	-	-	-	-	-	-	-	0.3	0.3	-	-	-	-	-
	Escherichia coli (ATCC 25922)					-	-	-	-	0.6	-	-	-	-	-	-	-	-	1.2	-	-	-	-	-	-	-	-	-	-	-	-	-	-	-	-	-	-	-	-	-	-	-	-	-	-	-	-	-	-
	Escherichia coli (T20A1)					-	-	-	-	0.6	-	-	-	-	-	-	-	-	0.6	-	-	-	-	-	-	-	-	-	-	-	-	-	-	-	-	-	-	-	-	-	-	-	-	-	-	-	-	-	-
	Escherichia coli (8138)					-	-	-	-	0.6	-	-	-	-	-	-	-	-	1.2	-	-	-	-	-	-	-	-	-	-	-	-	-	-	-	-	-	-	-	-	-	-	-	-	-	-	-	-	-	-
	Proteus mirabilis (11060)					1.2	0.6	-	-	-	-	0.6	-	-	1.2	-	-	-	0.3	-	0.6	-	-	1.2	-	-	-	-	-	1.2	-	-	-	-	-	-	-	-	-	-	-	1.2	-	-	-	1.2	-	-	-
	Proteus mirabilis (T28-3)					1.2	1.2	-	-	-	-	0.6	-	-	-	-	-	-	0.3	-	0.6	-	-	1.2	-	-	-	-	-	1.2	-	-	-	-	-	-	-	-	-	-	-	1.2	-	-	-	-	-	-	-
	Pseudomonas aeruginosa (8131)					-	1.2	-	-	-	-	0.6	-	-	-	1.2	-	-	0.3	-	1.2	-	-	1.2	-	-	-	-	-	0.6	1.2	-	-	-	-	-	-	-	-	-	-	1.2	-	-	-	1.2	-	-	-
	Pseudomonas aeruginosa (ATCC 27583)					0.6	0.6	-	1.2	0.6	-	0.6	0.15	-	0.3	0.6	1.2	-	0.3	0.6	0.3	-	-	0.6	-	-	0.6	1.2	-	0.3	1.2	1.2	-	0.075	-	0.6	-	-	-	0.6	-	0.3	1.2	-	0.6	0.6	-	-	1.2
	Pseudomonas aeruginosa (8129)					0.3	0.6	-	0.6	-	-	0.6	-	-	0.3	1.2	-	-	0.3	-	0.3	-	-	0.6	-	-	0.6	-	-	0.6	1.2	-	-	-	-	0.6	-	-	-	-	-	0.3	1.2	-	0.3	-	-	-	-
	Salmonella sp, (11033)					-	-	-	-	-	-	-	-	-	-	-	-	-	-	-	-	-	-	-	-	-	-	-	-	-	-	-	-	-	-	-	-	-	-	-	-	-	-	-	-	-	-	-	-
[truncated: 19 more columns]
