# Supplementary material for: Deciphering anti-infectious compounds from Peruvian medicinal Cordoncillos extract library through multiplexed assays and chemical profiling
Source: Front Pharmacol. 2023 Jun 5;14:1100542. doi: 10.3389/fphar.2023.1100542 (PMC10278888; doi:10.3389/fphar.2023.1100542)
Supplement: Supplementary file 4 [file DataSheet1.CSV]

cluster	Average.Rt.min.	Average.Mz	Adduct.type	level	Formula	Structure	SMILES	Higher_biosoc	Family	Biosoc	Classyfire_class	Classyfire_subclass	PathwayNP	Links	Blank.1	Blank.2	Blank.3	Blank.4	Blank.5	Blank.6	Blank.7	Blank.8	P12D.1	P12H.1	P12M.1	P14D.1	P14H.1	P14M.1	P18D.1	P18H.1	P18M.1	P19D.1	P19H.1	P20D.1	P20H.1	P20M.1	P21D.1	P21H.1	P21M.1	P22D.1	P22H.1	P22M.1	P23D.1	P23H.1	P23M.1	P24D.1	P24H.1	P25D.1	P25H.1
P1	8.613	335.08969	[M+Na]+	generic	C18H16O5	Caloxanthone F_(-)-Caloxanthone F	O=C1C2=CC=C3C(OC(C3)C(O)(C)C)=C2OC=4C=CC=C(O)C14				Others	Xanthones	Shikimates and Phenylpropanoids	KNApSAcK=C00046645,UNPD=UNPD116368,COCONUT=CNP0103505	1.2114	0.5502	0.5131	0.8829	1.1231	0.5414	0.6215	0.9353	0.1373	0.1731	0.1553	0.1782	0.2444	0.1928	0.1426	0.2253	0.174	3.8545	14.8994	0.1756	3.1393	0.167	0.1744	0.2405	0.4247	0.1792	0.2395	0.1959	0.1958	0.213	0.1439	0.2842	0.3455	0.1651	0.2049
P2	6.406	336.14444	[M+H]+	genus	C17H21NO6	3,4-Epoxy-8,9-dihydropiplartine	O=C(N1C(=O)C2OC2CC1)CCC3=CC(OC)=C(OC)C(OC)=C3	Plantae Tracheophyta Magnoliopsida	Piperales Piperaceae	Piper verrucosum	Alkaloids and derivatives	N-acylpiperidines	Alkaloids	dnp:NZG47	0.9519	0.4323	0.4032	0.6938	0.8825	0.4254	0.4884	0.7349	0.1079	0.136	0.1221	0.14	0.1921	0.1515	0.1121	0.177	0.1368	58.7381	2.1957	0.138	0.1565	0.1313	0.137	0.189	0.3337	0.1408	0.1882	0.1539	0.1538	0.1674	0.1131	0.2233	0.2715	0.1297	0.161
P3	8.429	337.14432	[M+H]+	generic	C21H20O4	Licoagrochalcone B	O=C(C=CC1=CC=C2OC(C=CC2=C1OC)(C)C)C3=CC=C(O)C=C3				Flavonoids	Chalcones and dihydrochalcones	Shikimates and Phenylpropanoids	HMDB=HMDB0035501,KNApSAcK=C00014469,FooDB=FDB014188,LipidMAPS=LMPK12120430,UNPD=UNPD16166,COCONUT=CNP0206199	0.6104	0.2772	0.2585	0.4449	0.5659	0.2728	0.3132	0.4712	5.5827	45.1001	0.0783	0.0898	0.1231	0.0971	0.0719	0.1135	0.0877	0.098	0.0838	0.0885	0.1003	0.0842	0.0879	0.1212	0.214	0.0903	1.2067	0.0987	0.0986	0.1073	0.0725	0.1432	0.1741	0.0832	0.1032
P4	6.5	151.07458	[M+H]+	genus	C9H10O2	Acetanisole_deriv1	O=C(C1=CC=C(OC)C=C1)C	Plantae Tracheophyta Magnoliopsida	Apiales Apiaceae|Ericales Ericaceae|Piperales Piperaceae	Pimpinella anisum|Piper longum|Vaccinium	Organooxygen compounds	Carbonyl compounds	Shikimates and Phenylpropanoids	dnp:FBR44|chebi:86567|hmdb:HMDB0032570|unpd:UNPD143444|cas:100-06-1|chemspider:13835344|foodb:FDB006573|nanpdb:NANPDB_6178|pmid:26044365|pubchem cid:7476|reaxys registry number:742313|stoff:STOFF_6413	0.8144	0.3699	0.3449	0.5936	0.755	0.364	0.4178	0.6288	0.0923	0.1164	0.1044	0.1198	0.1643	0.1296	0.0959	0.1514	0.117	0.1308	0.1119	0.118	0.1339	0.1123	75.1286	16.0867	0.2855	20.4718	1.6102	0.1317	0.1316	7.3106	0.0968	0.1911	0.2323	77.8057	17.5219
P5	10.271	339.19516	[M+Na]+	generic	C20H28O3	Phytocassane D	O=C1C=C(C=C)C(C)C2CCC3C(C)(C)C(O)C(=O)CC3(C)C12				Prenol lipids	Isocopalane and spongiane diterpenoids	Terpenoids	HMDB=HMDB0041057,KNApSAcK=C00034143,ChEBI=CHEBI:72669,FooDB=FDB020931,UNPD=UNPD30790,COCONUT=CNP0149490	0.7186	0.3263	0.3043	0.5237	0.6661	0.3212	0.3687	0.5548	0.0814	0.1027	0.0921	0.1057	0.145	0.1144	0.0846	0.1336	0.1032	0.1154	0.0987	0.1041	0.1181	0.0991	0.1034	0.1427	0.2519	1.2549	1.4206	0.1162	6.2822	20.7281	0.0854	0.1686	0.2049	2.8993	3.8046
P6	8.087	221.08083	[M+Na]+	generic	C10H14O4	Decarestrictin H	O=C1OC(C)CC(O)C=CCC(=O)C1				Macrolides	Macrolide lactones	Polyketides	KNApSAcK=C00016725,UNPD=UNPD166483,NPA=NPA012172,COCONUT=CNP0145535	3.2947	1.4962	1.3954	2.4012	3.0543	1.4725	1.6903	2.5436	0.3735	0.4707	0.4225	0.4845	0.6647	0.5243	0.3879	0.6126	0.4733	32.7334	0.4525	13.5279	5.4162	0.4543	14.8142	19.7468	1.155	41.0181	88.8042	0.5328	81.2906	119.9632	0.3914	0.773	0.9397	5.9843	14.575
P7	7.486	340.11627	[M+Na]+	genus	C17H19NO5	Aduncamide	OC(=NCCC1=CC=C(O)C(OC)=C1)C2=CC(OC)=CC=C2O	Plantae Tracheophyta Magnoliopsida	Piperales Piperaceae	Piper aduncum	Benzene and substituted derivatives	Benzoic acids and derivatives	Shikimates and Phenylpropanoids	dnp:FNO16	1.1473	0.521	0.4859	0.8362	1.0636	0.5128	0.5886	0.8857	0.13	0.1639	0.1471	0.1687	0.2315	0.1826	0.1351	0.2133	0.1648	0.1842	0.1576	1.6629	0.1886	0.1582	0.1651	5.441	0.4022	3.687	10.9396	0.1855	0.1854	10.368	0.1363	0.2692	0.3272	0.1563	9.2944
P8	8.398	151.07487	[M+H]+	genus	C9H10O2	Acetanisole_deriv2	O=C(C1=CC=C(OC)C=C1)C	Plantae Tracheophyta Magnoliopsida	Apiales Apiaceae|Ericales Ericaceae|Piperales Piperaceae	Pimpinella anisum|Piper longum|Vaccinium	Organooxygen compounds	Carbonyl compounds	Shikimates and Phenylpropanoids	dnp:FBR44|chebi:86567|hmdb:HMDB0032570|unpd:UNPD143444|cas:100-06-1|chemspider:13835344|foodb:FDB006573|nanpdb:NANPDB_6178|pmid:26044365|pubchem cid:7476|reaxys registry number:742313|stoff:STOFF_6413	1.7907	0.8132	0.7585	1.3051	1.6601	0.8004	0.9187	1.3825	7.4961	20.6348	0.2296	0.2633	0.3613	0.285	0.2108	0.333	0.2573	0.2875	0.2459	0.2596	0.2944	0.2469	0.2577	0.3555	0.6278	0.2649	0.354	0.2896	0.2894	0.3148	0.2128	0.4202	0.5108	0.244	15.4594
P9	9.823	341.21164	[M+Na]+	generic	C20H30O3	Ineketone	O=C1C2=CC(C=C)(C)CC(O)C2(C)C3CCCC(C)(C)C3(O)C1				Prenol lipids	Diterpenoids	Terpenoids	HMDB=HMDB0036698,KNApSAcK=C00003437,ChEBI=CHEBI:5920,FooDB=FDB015632,UNPD=UNPD175620,COCONUT=CNP0176505	0.916	0.416	0.388	0.6676	0.8492	0.4094	0.47	0.7072	0.1038	0.1309	0.1175	0.1347	0.1848	0.1458	0.1078	0.1703	0.1316	0.1471	0.1258	0.1328	0.1506	0.1263	0.1318	0.1819	0.3211	0.1355	0.1811	0.1481	0.148	0.161	0.1088	0.2149	0.2613	2.9981	0.1549
P10	4.583	342.16965	[M+H]+	generic	C20H23NO4	(S)-Isocorydine	OC=1C(OC)=CC=C2C1C=3C(OC)=C(OC)C=C4C3C(N(C)CC4)C2				Alkaloids and derivatives	Aporphines	Alkaloids	HMDB=HMDB0030184,KNApSAcK=C00001872_C00036281,ChEBI=CHEBI:6000,T3DB=T3D4027,FooDB=FDB002000,NANPDB=NANPDB_2685_NANPDB_3218,UNPD=UNPD124316_UNPD72560,BLEXP=BLEXPDB00000010143,COCONUT=CNP0211797	0.9566	0.4344	0.4052	0.6972	0.8868	0.4276	0.4908	0.7385	0.1084	0.1367	0.1227	4.5135	0.193	135.7887	1.2518	0.1779	0.1374	3.5266	0.1314	7.2592	0.1573	139.0406	0.1377	0.1899	230.909	1.7303	0.1891	86.0702	4.0748	0.1682	31.4758	0.2245	0.2728	0.1303	0.1618
P11	7.981	343.11954	[M+H]+	genus	C19H18O6	3,3',4,4'-Tetrahydroxy-8,8'-lignan-9,9'-olide_ 3',4'-Methylene ether	O=C1OCC(CC2=CC=C3OCOC3=C2)C1CC4=CC=C(O)C(O)=C4	Plantae Tracheophyta Magnoliopsida|Plantae Tracheophyta Pinopsida	Pinales Cupressaceae|Piperales Piperaceae	Chamaecyparis obtusa|Piper philippinum	Furanoid lignans	Tetrahydrofuran lignans	Shikimates and Phenylpropanoids	dnp:PFO54	0.5004	0.2273	0.2119	0.3647	0.4639	0.2237	0.2567	0.3863	0.5672	0.0715	0.0642	0.0736	0.101	0.0796	12.3217	0.093	0.0719	0.0803	0.0687	0.0725	0.0823	0.069	0.072	0.0994	0.1754	0.074	0.0989	0.0809	0.0809	0.088	0.0595	0.1174	0.1427	0.0682	0.0846
P12	9.745	344.33466	[M+H]+	generic	C24H41N	(1-{12,16-dimethylpentacyclo octadecan-15-yl}ethyl)dimethylamine (UNPD102305)	N(C)(C)C(C)C1CCC2(C)C3CCC4CCCCC54CC35CCC12C				Others	Azasteroids and derivatives	Terpenoids	UNPD=UNPD102305,COCONUT=CNP0208624	152.9855	166.3559	308.7002	426.7856	396.2363	202.5614	316.4082	1.6477	386.5462	462.0706	593.9067	4.3081	29.7571	53.1451	0.2513	4.2995	0.3066	0.3427	0.2931	0.3093	0.3509	0.2943	0.3072	0.4237	0.7482	0.3157	0.422	0.3451	0.3449	0.3752	0.2536	0.5008	0.6087	5.9068	3.6952
P13	9.004	353.13831	[M+H-H2O]+	genus	C21H22O6	5-[(1S,3aR,4R,6aR)-4-(3,4-dimethoxyphenyl)-hexahydrofuro[3,4-c]furan-1-yl]-2H-1,3-benzodioxole	O(C1=CC=C(C=C1OC)C2OCC3C(OCC23)C4=CC=C5OCOC5=C4)C	Plantae Tracheophyta Magnoliopsida	Asterales Asteraceae|Magnoliales Magnoliaceae|Magnoliales Myristicaceae|Piperales Aristolochiaceae|Piperales Piperaceae|Sapindales Rutaceae	Aristolochia albida|Aristolochia cymbifera|Artemisia absinthium|Artemisia arborescens|Ertela trifolia|Magnolia biondii|Magnolia coco|Magnolia denudata|Magnolia kobus|Magnolia pterocarpa|Piper austrosinense|Piper longum|Piper mullesua|Raulinoa echinata|Stauranthus perforatus|Virola michelii|Zanthoxylum armatum|Zanthoxylum myriacanthum	Furanoid lignans		Shikimates and Phenylpropanoids	knapsack:C00007195|cas:31008-19-2	0.876	0.3978	0.371	0.6385	0.8121	0.3915	0.4494	0.6763	0.0993	8.2707	0.1123	0.1288	0.1767	0.1394	0.1031	0.1629	0.1258	0.1406	0.1203	0.127	0.144	0.1208	39.7328	150.0476	0.3071	1.2957	9.5554	0.1417	0.1416	0.154	0.1041	0.2055	0.2499	0.1194	0.1482
P14	9.387	353.26953	[M+H]+	generic	C21H36O4	Sterebin K	OC1C(O)C(O)(C)C(C=CC(=CCOC)C)C2(C)CCCC(C)(C)C12				Prenol lipids	Diterpenoids	Terpenoids	KNApSAcK=C00045082_C00045083,ChEBI=CHEBI:131837,UNPD=UNPD143817_UNPD45372,COCONUT=CNP0349198	0.8736	0.3967	0.37	0.6367	0.8099	0.3904	0.4482	0.6744	0.099	0.1248	0.112	0.1285	0.1762	0.139	0.1028	0.1624	0.1255	0.1403	0.12	1.2662	0.1436	11.9859	0.1257	0.1734	0.3062	0.1292	0.1727	0.1413	0.1412	0.1536	0.1038	23.0629	0.2492	0.119	0.1478
P15	10.195	354.2066	[M+H]+	genus	C22H27NO3	1-[11-(3,4-Methylenedioxyphenyl)-2,4,10-undecatrienoyl]pyrrolidine	O=C(C=CC=CCCCCC=CC1=CC=C2OCOC2=C1)N3CCCC3	Plantae Tracheophyta Magnoliopsida	Piperales Piperaceae	Piper	Benzodioxoles		Alkaloids	dnp:QKJ86	1.61	0.7312	0.6819	1.1734	1.4926	0.7196	0.826	1.243	0.1825	0.23	0.2064	0.2368	0.3248	0.2562	0.1895	0.2994	0.2313	0.2585	0.2211	0.2334	0.2647	0.222	0.2317	0.3197	0.5644	0.2381	0.3183	0.2604	0.2602	0.283	0.1913	0.3778	0.4592	0.2194	0.2723
P16	9.49	355.11789	[M+H]+	genus	C20H18O6	sesamin	O1C2=CC=C(C=C2OC1)C3OCC4C(OCC34)C5=CC=C6OCOC6=C5	Animalia Arthropoda Insecta|Fungi Basidiomycota Agaricomycetes|Plantae Tracheophyta Ginkgoopsida|Plantae Tracheophyta Liliopsida|Plantae Tracheophyta Magnoliopsida|Plantae Tracheophyta Pinopsida	Apiales Apiaceae|Apiales Araliaceae|Asterales Asteraceae|Canellales Winteraceae|Coleoptera Cerambycidae|Gentianales Loganiaceae|Ginkgoales Ginkgoaceae|Lamiales Acanthaceae|Lamiales Bignoniaceae|Lamiales Lamiaceae|Lamiales Mazaceae|Lamiales Paulowniaceae|Lamiales Pedaliaceae|Lamiales Phrymaceae|Lamiales Scrophulariaceae|Laurales Lauraceae|Magnoliales Magnoliaceae|Magnoliales Myristicaceae|Malpighi…	Achillea|Actinodaphne longifolia|Ageratina|Ageratum conyzoides|Amanoa oblongifolia|Antrodia|Apollonias barbujana|Aptosimum spinescens|Aristolochia pubescens|Artemisia arborescens|Artemisia argentea|Artemisia capillaris|Asarum heterotropoides|Asarum maximum|Bridelia retusa|Calocedrus formosana|Caryodaphnopsis baviensis|Catalpa ovata|Chamaecyparis obtusa|Chrysanthemum|Cinnamomum camphora|Cinnamomum…	Furanoid lignans		Shikimates and Phenylpropanoids	knapsack:C00000601|cas:13079-95-3	0.7132	0.3239	0.3021	0.5198	0.6612	0.3188	0.3659	0.5506	0.0808	0.1019	0.0915	0.1049	0.1439	0.1135	0.084	0.1326	0.1025	0.1145	0.098	0.1034	1.1725	0.0983	4.5104	16.7736	0.25	3.1506	16.3026	0.1153	2.6563	11.8851	0.0847	0.1673	0.2034	0.0972	3.1252
P17	10.434	355.19122	[M+H]+	genus	C22H26O4	2-Bornanol_ 5-(3,4-Methylenedioxyphenyl-2E,4E-pentadienoyl)	O=C(OC1CC2CCC1(C)C2(C)C)C=CC=CC3=CC=C4OCOC4=C3	Plantae Tracheophyta Magnoliopsida	Piperales Piperaceae	Piper	Prenol lipids	Monoterpenoids	Terpenoids	dnp:OMN44	1.2075	0.5484	0.5114	0.8801	1.1194	0.5397	0.6195	0.9323	0.1369	0.1725	0.1548	0.1776	0.2436	0.1922	0.1422	0.2245	0.1735	0.1939	0.1658	0.175	0.1985	0.1665	0.1738	0.2397	0.4233	0.1786	0.2387	0.1953	10.2499	0.2123	0.1435	0.2833	0.3444	0.1645	3.0253
P18	4.923	356.18604	[M+H]+	generic	C21H25NO4	Rotundine	COC1=C(C2=C(CC3C4=CC(=C(C=C4CCN3C2)OC)OC)C=C1)OC				Alkaloids and derivatives	Aporphines	Alkaloids	COCONUT=CNP0262237	0.4404	0.2	0.1865	0.321	0.4083	0.1969	0.226	0.34	0.0499	0.0629	0.0565	11.3817	0.0889	0.0701	0.0519	0.0819	0.0633	22.0225	7.4884	10.5544	0.0724	106.9409	13.1012	0.0874	0.1544	11.1108	0.0871	27.1258	0.0712	0.0774	34.5805	0.1033	0.1256	13.7322	0.0745
P19	6.577	360.14474	[M+H]+	Unknown	C19H21NO6	Unknown							Shikimates and Phenylpropanoids		1.121	0.5091	0.4748	0.817	1.0392	0.501	0.5751	0.8654	0.1271	0.1602	0.1437	0.1649	0.2262	0.1784	0.132	0.2084	0.161	0.18	0.154	0.1625	0.1843	0.1546	0.1613	0.2226	0.393	0.1658	0.2216	0.1813	0.1812	0.1971	0.1332	0.263	0.3197	0.1527	0.1896
P20	13.969	360.327	[M+H]+	generic	C24H41NO	Pachyaximine A	O(C)C1CC2=CCC3C(CCC4(C)C(CCC34)C(N(C)C)C)C2(C)CC1				Others	Pregnane steroids	Terpenoids	KNApSAcK=C00028789,UNPD=UNPD116133_UNPD140677_UNPD40201_UNPD6562,COCONUT=CNP0205470	2.255	1.0241	0.9551	1.6435	2.0905	1.0079	1.1569	1.7409	0.2556	0.3222	0.2892	0.3316	0.455	0.3589	0.2655	0.4193	0.324	0.362	0.3097	0.3268	0.3707	0.3109	0.3246	0.4477	0.7905	0.3335	0.4458	0.3647	0.3644	0.3964	0.2679	0.5291	0.6432	0.3072	0.3814
P21	9.745	362.34158	[M+H]+	genus	C24H43NO	2,4,14-Eicosatrienoic acid_ 2-Methylpropylamide_iso1	OC(=NCC(C)C)C=CC=CCCCCCCCCC=CCCCCC	Plantae Tracheophyta Magnoliopsida	Piperales Piperaceae	Piper retrofractum	Carboximidic acids and derivatives	Carboximidic acids	Fatty acids	dnp:DTY62	1.0064	0.457	0.4262	0.7335	0.933	0.4498	0.5163	0.777	3.7389	5.7478	0.129	0.148	0.203	0.1602	0.1185	0.1871	0.1446	0.1616	0.1382	0.1459	0.1654	0.1388	0.1449	0.1998	0.3528	0.1489	0.199	0.1627	0.1626	0.1769	0.1196	0.2361	0.287	0.1371	0.1702
P22	13.654	362.3428	[M+H]+	genus	C24H43NO	2,4,14-Eicosatrienoic acid_ 2-Methylpropylamide_iso2	OC(=NCC(C)C)C=CC=CCCCCCCCCC=CCCCCC	Plantae Tracheophyta Magnoliopsida	Piperales Piperaceae	Piper retrofractum	Carboximidic acids and derivatives	Carboximidic acids	Fatty acids	dnp:DTY62	1.1613	0.5274	0.4919	0.8464	1.0766	0.519	0.5958	0.8966	0.1316	0.1659	0.1489	0.1708	0.2343	0.1848	0.1367	0.2159	0.1668	0.1864	0.1595	0.1683	0.1909	0.1601	0.1672	0.2306	0.4071	0.1718	0.2296	0.1878	0.1877	0.2042	0.138	0.2725	0.3312	0.1582	0.1964
P23	10.225	396.36282	[M+H]+	generic	C23H45N3O2	5-(4-aminobutyl)-1,5-diazacyclohenicosane-6,14-dione	O=C1N(CCCNCCCCCCCC(=O)CCCCCCC1)CCCCN				Alkaloids and derivatives	Macrolactams	Alkaloids	UNPD=UNPD90181,COCONUT=CNP0326976	2.2468	1.0203	0.9516	1.6375	2.0829	1.0042	1.1527	1.7346	67.5976	27.2776	10.4311	0.3304	0.4533	0.3575	0.2645	0.4178	0.3228	0.3607	0.3086	0.3257	0.3694	0.3098	0.3234	0.4461	0.7876	0.3323	0.4442	0.3633	0.3631	0.395	0.2669	0.5272	0.6408	0.3061	0.38
P24	13.464	628.19647	[M+H]+	generic	C31H33NO13	3,4,5-trihydroxy-2-[hydroxy(methylamino)methyl]-6-{[3-(3-hydroxyphenyl)-14,15-dimethoxy-8,17-dioxatetracyclo[8.7.0.0?,?.0??,??]heptadeca-2,4,6,11(16),12,14-hexaen-5-yl]oxy}oxane-2-carboxylic acid	O=C(O)C1(OC(OC2=CC=3OCC4C5=CC=C(OC)C(OC)=C5OC4C3C(=C2)C6=CC=CC(O)=C6)C(O)C(O)C1O)C(O)NC				Flavonoids	Pterocarpans	Shikimates and Phenylpropanoids	COCONUT=CNP0290772	199.8248	267.0944	274.278	0.7392	0.9403	164.7165	273.7205	394.8074	1.8592	6.3017	39.4109	7.6404	0.2046	35.9937	0.1194	12.9558	0.1457	0.1628	6.5777	1.6539	1.8935	16.6404	3.0783	0.2014	155.2832	3.0691	4.1778	0.164	0.1639	5.34	12.4882	3.3631	14.3219	5.4249	4.9029
P25	12.831	625.2666	[M+Na]+	generic	C33H38N4O7	(2S)-4-amino-2-((2R)-2-((2S)-1-(2-(2-aminoacetamido)-4-methylpentanoyl)pyrrolidine-2-carboxamido)-3-mercaptopropanamido)-4-oxobutanoic (tert-butyl carbonic) anhydride	CC(C)CC(NC(=O)CN)C(=O)N1CCCC1C(=O)NC(CS)C(=O)NC(CC(N)=O)C(=O)OC(=O)OC(C)(C)C				Others	Tripetides/Amino acids and Peptides	Amino acids and Peptides	COCONUT=CNP0409841	0.527	0.2393	0.2232	0.3841	0.4885	0.2355	0.2704	0.4068	1.9695	1.0848	0.0676	36.7942	13.0031	0.0839	1.2297	8.6103	0.0757	0.846	1.8211	41.4314	0.0866	12.5286	74.1999	2.4012	0.1847	34.2428	1.1838	0.0852	5.6278	0.0926	0.0626	45.0908	0.1503	46.3346	5.3093
P26	8.919	371.18527	[M+H]+	genus	C22H26O5	3,3',4,4'-Tetrahydroxy-3,8'-lign-8-en-6(3H)-one_ 7',8'-Didhehydro(E-), tetra-Me ether	O=C1C=C(OC)C(OC)(C=C1CC=C)C(=CC2=CC=C(OC)C(OC)=C2)C	Plantae Tracheophyta Magnoliopsida	Piperales Piperaceae	Piper attenuatum|Piper hancei|Piper wallichii	Prenol lipids	Monoterpenoids	Shikimates and Phenylpropanoids	dnp:MWR31	1.0024	0.4552	0.4246	0.7306	0.9293	0.448	0.5143	0.7739	0.1136	0.1432	0.1285	0.1474	0.2022	0.1595	0.118	0.1864	0.144	0.1609	0.1377	0.1453	0.1648	0.1382	0.1443	0.199	0.3514	0.1483	0.1982	0.1621	11.7409	0.1762	0.1191	0.2352	0.2859	0.1366	0.1695
P27	10.391	372.36346	[M+H-H2O]+	genus	C26H47NO	Filfiline	OC(=NC(C)CC)C=CC=CCCCCC=CCCCCCCCCCCC	Plantae Tracheophyta Magnoliopsida	Piperales Piperaceae	Piper retrofractum	Carboximidic acids and derivatives	Carboximidic acids	Alkaloids	knapsack:C00037153|cas:62726-18-5	8.26	3.7511	3.4985	6.0201	7.6575	3.6917	4.2377	6.377	135.6395	105.338	47.3048	1.2147	1.6665	1.3145	0.9724	1.5359	1.1867	1.3261	1.1344	1.1972	1.3579	1.139	1.1889	1.64	2.8956	1.2217	1.633	1.3357	1.3348	1.4521	0.9814	1.938	2.3559	1.1254	1.3971
P28	8.95	769.22211	[2M+Na]+	generic	C19H19NO7	Daldinan B	O=C(O)CN1C(=O)C=2C(OC)=CC(O)=CC2C1C3=CC(=CC(OC)=C3O)C				Alkaloids and derivatives	Isoindole alkaloids	Alkaloids	NPA=NPA022646,COCONUT=CNP0072993	11.3382	5.1491	4.8022	8.2636	10.5112	5.0675	5.817	8.7535	1.2852	1.62	1.4539	1.6674	2.2875	1.8043	1.3348	2.1083	1.6289	1.8203	1.5572	1.6434	1.8639	1.5634	1.6319	2.2511	3.9747	1.677	2.2416	1.8335	1.8323	1.9933	1.3471	2.6603	3.2339	1.5448	1.9177
P29	6.29	376.13788	[M+Na]+	generic	C17H23NO7	AB 3217A_AB3217-A_Antibiotic AB3217A	OC1CNC2C(OCC3OC(OC12)C(O)C3O)C4=CC=C(OC)C=C4				Alkaloids and derivatives		Alkaloids	KNApSAcK=C00017253,UNPD=UNPD118206,COCONUT=CNP0418329	1.2111	0.55	0.5129	0.8827	1.1227	0.5413	0.6213	0.935	0.1373	0.173	0.1553	0.1781	0.2443	0.1927	0.1426	0.2252	0.174	0.1944	0.1663	0.1755	0.1991	0.167	0.1743	0.2405	0.4246	0.1791	0.2394	0.1958	0.1957	0.2129	0.1439	0.2842	0.3454	0.165	0.2048
P30	8.779	377.13858	[M+Na]+	genus	C21H22O5	Isofutoquinol A	O=C1C=C(OC)C2(OC)C3C1(CC=C)C(C4=CC=C5OCOC5=C4)C32C	Plantae Tracheophyta Magnoliopsida	Piperales Piperaceae	Piper wallichii	Benzodioxoles		Shikimates and Phenylpropanoids	dnp:BFB82	1.6333	0.7417	0.6918	1.1904	1.5141	0.73	0.8379	1.2609	0.1851	0.2334	0.2094	0.2402	0.3295	0.2599	0.1923	0.3037	0.2346	0.2622	0.2243	0.2367	0.2685	0.2252	0.2351	0.3243	0.5726	13.0883	0.3229	0.2641	166.35	2.8713	13.1974	0.3832	0.4658	3.0597	0.2762
P31	11.035	400.39432	[M+H]+	Unknown		Unknown					Unknown		Alkaloids		1.4244	0.6469	0.6033	1.0381	1.3205	0.6366	0.7308	1.0997	30.8526	26.3782	0.1826	0.2095	0.2874	0.2267	0.1677	0.2649	0.2046	0.2287	0.1956	0.2065	0.2342	0.1964	0.205	0.2828	0.4993	0.2107	0.2816	0.2303	0.2302	0.2504	0.1692	0.3342	0.4063	0.1941	0.2409
P32	9.94	433.22351	[M+H]+	genus	C24H32O7	7,7'-Epoxy-8,8'-lignan-3,3',4,4',5,5'-hexol_ Hexa-Me ether	O(C=1C=C(C=C(OC)C1OC)C2OC(C3=CC(OC)=C(OC)C(OC)=C3)C(C)C2C)C	Plantae Tracheophyta Magnoliopsida	Laurales Lauraceae|Magnoliales Myristicaceae|Piperales Aristolochiaceae|Piperales Piperaceae|Sapindales Meliaceae	Aglaia leptantha|Aristolochia birostris|Beilschmiedia tsangii|Cryptocarya|Litsea grandis|Piper solmsianum|Virola surinamensis	Furanoid lignans	Tetrahydrofuran lignans	Shikimates and Phenylpropanoids	dnp:FNY36	0.67	121.6801	0.2838	0.4883	0.6211	0.2994	0.3437	0.5172	0.7594	2.2978	0.0859	0.0985	0.1352	0.1066	8.7867	425.0053	0.0962	0.1076	0.092	210.5974	248.1535	99.1842	70.3707	319.3293	92.6783	153.6787	448.8957	124.2482	102.5952	352.7822	60.227	3.8229	0.1911	18.4801	193.4052
P33	10.321	417.19101	[M+H]+	genus	C23H28O7	3,3',4,4',5-Pentahydroxy-8,8'-lignan-9,9'-olide_ Penta-Me ether	O=C1OCC(CC2=CC=C(OC)C(OC)=C2)C1CC3=CC(OC)=C(OC)C(OC)=C3	Plantae Tracheophyta Magnoliopsida	Piperales Piperaceae	Piper cubeba	Furanoid lignans	Tetrahydrofuran lignans	Shikimates and Phenylpropanoids	dnp:GMP95	2.5029	1.1367	1.0601	1.8242	2.3203	1.1186	1.2841	1.9323	0.2837	0.3576	0.3209	0.3681	0.505	0.3983	0.2947	0.4654	0.3596	0.4018	0.3437	0.3628	0.4115	0.3451	0.3603	0.4969	0.8774	0.3702	0.4948	0.4048	0.4045	0.44	0.2974	0.5873	0.7139	0.341	0.4233
P34	9.175	419.20697	[M+H]+	genus	C23H30O7	9,9'-Epoxy-8,8'-lignan-3,3',4,4',5,9-hexol_ 3,3',4,4',5-Penta-Me ether	OC1OCC(CC2=CC=C(OC)C(OC)=C2)C1CC3=CC(OC)=C(OC)C(OC)=C3	Plantae Tracheophyta Magnoliopsida	Piperales Piperaceae	Piper nigrum	Furanoid lignans	Tetrahydrofuran lignans	Shikimates and Phenylpropanoids	dnp:OQO63	1.0038	0.4558	0.4251	0.7316	0.9305	0.4486	0.515	0.7749	0.1138	0.1434	0.1287	0.1476	0.2025	0.1597	0.1182	0.1866	0.1442	0.1612	0.1379	3.4551	0.165	0.1384	0.1445	3.5654	0.3519	2.5046	9.193	0.1623	0.1622	0.1765	0.1193	0.2355	0.2863	0.1368	0.1698
P35	11.628	428.42572	[M+H-H2O]+	Unknown		Unknown					Unknown		Alkaloids		1.8564	0.843	0.7863	1.353	1.721	0.8297	0.9524	1.4332	38.1113	32.5462	12.2246	0.273	0.3745	0.2954	0.2186	0.3452	0.2667	0.298	0.255	0.2691	0.3052	0.256	0.2672	0.3686	0.6508	0.2746	0.367	0.3002	0.3	0.3264	0.2206	0.4356	0.5295	0.2529	0.314
P36	9.338	431.20703	[M+H-H2O]+	genus	C24H32O8	3,4-bis[(3,4,5-trimethoxyphenyl)methyl]oxolan-2-ol	OC1OCC(CC2=CC(OC)=C(OC)C(OC)=C2)C1CC3=CC(OC)=C(OC)C(OC)=C3	Plantae Tracheophyta Magnoliopsida	Piperales Piperaceae	Piper cubeba	Furanoid lignans	Tetrahydrofuran lignans	Shikimates and Phenylpropanoids	dnp:GMT22|hmdb:HMDB0033273|cas:96238-92-5|foodb:FDB011296|pubchem cid:75048911	0.6176	0.2805	0.2616	0.4501	0.5725	0.276	0.3168	0.4768	0.07	0.0882	0.0792	0.0908	0.1246	0.0983	0.0727	4.6958	0.0887	0.0991	0.0848	17.8038	270.2364	0.0852	2.5378	18.9845	0.2165	11.5154	64.339	0.0999	4.9607	94.3428	0.0734	0.1449	0.1761	0.0841	3.3806
P37	8.023	431.20779	[M+H]+	genus	C24H30O7	9,9'-Epoxy-8,8'-lignan-3,3',4,4',5,9-hexol_ 3',4'-Methylene, 9-Et, 3,4,5-tri-Me ether	O(C=1C=C(C=C(OC)C1OC)CC2C(OCC)OCC2CC3=CC=C4OCOC4=C3)C	Plantae Tracheophyta Magnoliopsida	Piperales Piperaceae	Piper	Furanoid lignans	Tetrahydrofuran lignans	Shikimates and Phenylpropanoids	dnp:FYG96	0.8426	0.3826	0.3569	0.6141	0.7811	0.3766	0.4323	0.6505	0.0955	0.1204	0.108	0.1239	0.17	0.1341	0.0992	0.1567	0.121	0.1353	0.1157	25.3759	5.5321	15.202	0.1213	0.1673	0.2954	0.1246	0.1666	0.1363	0.1362	0.1481	0.1001	0.1977	0.2403	0.1148	0.1425
P38	12.068	445.12067	[M+H-H2O]+	generic	C28H18N2O5	1-benzoyl-6-nitro-2-phenyl-1H-indol-3-yl benzoate	O=C(OC=1C=2C=CC(=CC2N(C(=O)C=3C=CC=CC3)C1C=4C=CC=CC4)[N+](=O)[O-])C=5C=CC=CC5				Flavonoids	chalcones	Shikimates and Phenylpropanoids	COCONUT=CNP0347310	0.4302	0.1954	0.1822	0.3136	0.3988	0.1923	0.2207	0.3321	0.4877	2.3762	0.0552	0.0633	0.0868	0.0685	0.0506	0.08	0.0618	0.0691	2.7719	0.0624	0.0707	10.8808	0.0619	0.0854	76.9364	1.2554	1.32	0.0696	0.0695	0.0756	0.0511	0.1009	0.1227	0.0586	0.0728
P39	9.543	447.20175	[M+H]+	genus	C24H30O8	7,9':7',9-Diepoxy-8,8'-lignan-3,3',4,4',5,5'-hexol_ Hexa-Me ether	O(C=1C=C(C=C(OC)C1OC)C2OCC3C(OCC23)C4=CC(OC)=C(OC)C(OC)=C4)C	Bacteria Actinobacteria Not assigned|Plantae Tracheophyta Magnoliopsida	Actinomycetales Thermomonosporaceae|Asterales Asteraceae|Lamiales Scrophulariaceae|Laurales Hernandiaceae|Laurales Lauraceae|Magnoliales Magnoliaceae|Magnoliales Myristicaceae|Piperales Piperaceae|Sapindales Burseraceae	Achillea holosericea|Actinomadura miaoliensis|Artemisia|Commiphora wightii|Eremophila glabra|Hernandia|Liriodendron tulipifera|Macropiper excelsum|Ocotea duckei|Peperomia|Piper guineense|Rudbeckia maxima|Rudbeckia nitida|Rudbeckia scabrifolia|Virola elongata	Furanoid lignans		Shikimates and Phenylpropanoids	dnp:CMS73	0.8444	0.3835	0.3576	0.6154	0.7828	0.3774	0.4332	0.6519	0.0957	0.1206	0.1083	0.1242	0.1704	0.1344	0.0994	0.157	0.1213	0.1356	0.116	2.259	57.4363	0.1164	0.1215	2.9598	0.296	1.6299	6.4192	0.1365	0.1365	7.2476	0.1003	0.1981	0.2408	0.115	0.1428
P40	9.989	455.20465	[M+Na]+	genus	C24H32O7	7,7'-Epoxy-8,8'-lignan-3,3',4,4',5,5'-hexol_ Hexa-Me ether	O(C=1C=C(C=C(OC)C1OC)C2OC(C3=CC(OC)=C(OC)C(OC)=C3)C(C)C2C)C	Plantae Tracheophyta Magnoliopsida	Laurales Lauraceae|Magnoliales Myristicaceae|Piperales Aristolochiaceae|Piperales Piperaceae|Sapindales Meliaceae	Aglaia leptantha|Aristolochia birostris|Beilschmiedia tsangii|Cryptocarya|Litsea grandis|Piper solmsianum|Virola surinamensis	Furanoid lignans	Tetrahydrofuran lignans	Shikimates and Phenylpropanoids	dnp:FNY36	0.5787	0.2628	0.2451	0.4218	0.5365	0.2586	0.2969	0.4468	0.0656	0.0827	0.0742	0.0851	0.1168	0.0921	2.2776	46.5609	0.0831	0.0929	0.0795	13.1791	18.6114	29.5684	13.4311	41.6194	0.2029	15.1227	38.9923	48.2142	14.5565	41.0183	22.0299	0.1358	0.1651	5.6297	34.413
P41	12.118	456.45731	[M+H-H2O]+	Unknown		Unknown					Unknown		Alkaloids		2.3504	1.0674	0.9955	1.713	2.1789	1.0505	1.2058	1.8146	85.3915	74.3888	64.5846	0.3456	12.0929	21.7844	0.2767	4.3705	0.3377	0.3773	0.3228	0.3407	0.3864	0.3241	0.3383	0.4667	0.8239	0.3476	0.4647	0.3801	0.3798	0.4132	0.2792	0.5515	0.6704	0.3202	0.3975
P42	6.574	181.08539	[M+Na]+	generic	C8H14O3	Cleroindicin E_(+)-Cleroindicin E	OC1CCC2(O)CCOC2C1				Others		Shikimates and Phenylpropanoids	KNApSAcK=C00050348,UNPD=UNPD5637_UNPD65696,COCONUT=CNP0264798	0.9659	0.4386	0.4091	0.7039	0.8954	0.4317	0.4955	0.7457	1.0948	1.6554	0.1239	0.142	0.1949	0.1537	0.1137	0.1796	0.1388	4.3669	2.9916	0.14	0.1588	0.1332	6.8501	0.1918	0.3386	3.0002	0.191	0.1562	0.1561	0.1698	0.1148	0.2266	0.2755	21.6454	0.1634
P43	8.423	181.0854	[M+H]+	genus	C10H12O3	1-(3,4-Dihydroxyphenyl)-1-propanol_ 3',4'-Methylene ether	OC(C1=CC=C2OCOC2=C1)CC	Plantae Tracheophyta Magnoliopsida	Piperales Piperaceae	Piper marginatum	Benzodioxoles		Shikimates and Phenylpropanoids	dnp:PFT56	1.9054	0.8653	0.807	1.3887	1.7664	0.8516	0.9775	1.471	0.216	0.2722	0.2443	0.2802	0.3844	0.3032	0.2243	0.3543	0.2737	0.3059	0.2617	0.2762	0.3132	0.2627	0.2742	0.3783	0.668	0.2818	0.3767	0.3081	0.3079	0.335	0.2264	0.4471	0.5435	0.2596	0.3223
P44	8.088	181.12254	[M+H]+	generic	C11H16O2	1,1,5-Trimethyl-2-formyl-6-methoxy-[2,4]-cyclohexadiene	O=CC1=CC=C(C)C(OC)C1(C)C				Prenol lipids	Terp/Apocarotenoids	Terpenoids	KNApSAcK=C00036363,UNPD=UNPD36953,COCONUT=CNP0109031	0.4727	0.2147	0.2002	0.3445	0.4382	0.2113	0.2425	0.3649	0.0536	5.3349	0.0606	4.2618	44.6336	0.0752	0.0556	25.6044	0.0679	0.7589	3.2628	2.4114	4.8849	0.0652	3.3192	9.867	0.1657	1.7354	5.8289	0.0764	2.9215	15.9196	0.0562	3.6847	16.6795	3.0163	16.4463
P45	10.287	489.15546	[M+H]+	genus	C28H24O8	Ferrudiol	O=C(OCC1(O)C(OC(=O)C=2C=CC=CC2)C=CC(OC(=O)C=3C=CC=CC3)C1O)C=4C=CC=CC4	Plantae Tracheophyta Magnoliopsida	Gentianales Apocynaceae|Magnoliales Annonaceae|Piperales Piperaceae	Piper betle|Uvaria ferruginea	Benzene and substituted derivatives	Benzoic acids and derivatives	Shikimates and Phenylpropanoids	dnp:BZK85	4.2327	1.9222	1.7927	3.0849	3.924	1.8918	2.1716	3.2678	0.4798	0.6048	0.5428	0.6225	0.854	0.6736	0.4983	0.7871	0.6081	0.6796	0.5813	0.6135	0.6958	0.5837	0.6092	0.8404	1.4838	0.6261	0.8368	0.6845	0.684	0.7441	0.5029	9.9312	1.2073	0.5767	0.7159
P46	8.219	189.05409	[M+H-H2O]+	genus	C11H10O4	3-(2-Methoxy-4,5-methylenedioxyphenyl)propenal	O=CC=CC=1C=C2OCOC2=CC1OC	Plantae Tracheophyta Magnoliopsida	Piperales Piperaceae|Sapindales Rutaceae	Esenbeckia almawillia|Piper lenticellosum	Benzodioxoles		Shikimates and Phenylpropanoids	dnp:FCT44	1.8677	0.8482	0.791	1.3612	1.7314	0.8347	0.9582	1.4419	0.2117	0.2669	0.2395	0.2747	0.3768	0.2972	0.2199	0.3473	0.2683	0.2999	0.2565	50.3085	61.6568	31.7503	0.2688	0.3708	0.6547	0.2762	0.3692	0.302	0.3018	0.3283	0.2219	0.4382	0.5327	0.2545	0.3159
P47	13.727	535.27222	[M+H]+	generic	C33H34N4O3	Pyrophaeophorbide a	O=C(O)CCC1C2=NC(=CC=3NC(C=C4N=C(C=C5NC=6C(C(=O)CC62)=C5C)C(=C4C)CC)=C(C=C)C3C)C1C				Alkaloids and derivatives	Tryptophan alkaloids	Alkaloids	HMDB=HMDB0031150,ChEBI=CHEBI:48398_CHEBI:58742,PlantCyc=CPD-10296,UNPD=UNPD172170,COCONUT=CNP0093542	0.5133	0.2331	0.2174	0.3741	0.4759	0.2294	0.2633	0.3963	0.0582	0.0733	0.0658	36.1477	0.1036	0.0817	0.0604	0.0954	0.0737	0.8241	2.4548	49.0341	0.0844	11.5661	14.9144	0.1019	0.1799	21.8933	0.1015	0.083	18.5606	0.0902	0.061	14.0429	0.1464	60.4905	7.2606
P48	11.973	553.29626	[M+Na]+	generic	C28H42N4O6	Diheteropeptin	O=C1NC(C(=O)NC(C(=O)NC(C(=O)N2CCCC12)CC=3C=CC=CC3)(C)C)CCCCCC(O)C(O)C				Others	Oligopeptides	Amino acids and Peptides	KNApSAcK=C00016415,UNPD=UNPD157663_UNPD187526,NPA=NPA009489,COCONUT=CNP0195543	1.7348	0.7878	0.7348	1.2644	1.6083	0.7754	0.89	1.3393	0.1966	0.2479	0.2225	0.2551	0.35	0.2761	0.2042	0.3226	0.2492	0.2785	0.2383	0.2514	0.2852	0.2392	0.2497	0.3444	0.6082	0.2566	0.343	0.2805	0.2804	0.305	0.2061	81.261	104.1384	0.2364	0.2934
P49	13.219	555.31134	[M+H-H2O]+	generic	C31H44N2O8	1-(acetyloxy)-5-[2-(2-aminopyridin-4-yl)-4-hydroxy-5-(2-hydroxyethoxy)phenyl]-1-[3-(hydroxymethyl)cyclooctyl]pentan-3-yl acetate	O=C(OC(CCC=1C=C(OCCO)C(O)=CC1C=2C=CN=C(N)C2)CC(OC(=O)C)C3CCCCCC(CO)C3)C				Others		Amino acids and Peptides	COCONUT=CNP0262003	1.0776	0.4894	0.4564	0.7854	0.999	0.4816	0.5529	0.832	0.1222	0.154	0.1382	0.1585	0.2174	0.1715	0.1269	0.2004	0.1548	0.173	0.148	0.1562	0.1772	0.1486	0.1551	0.214	0.3778	0.1594	0.2131	0.1743	0.1742	0.1895	0.128	39.3237	81.0438	0.1468	0.1823
P50	5.472	565.15704	[M+H]+	generic	C26H28O14	Isoshaftoside	OCC1OC(C(O)C(O)C1O)c2c(O)c(C3OCC(O)C(O)C3O)c(O)c4c2oc(cc4=O)-c5ccc(O)cc5				Flavonoids	Flavonoid C-glycosides	Shikimates and Phenylpropanoids	HMDB=HMDB0037569,KNApSAcK=C00006378_C00014039,FooDB=FDB016657,LipidMAPS=LMPK12110241,UNPD=UNPD167642_UNPD194959_UNPD55830,COCONUT=CNP0165615	0.885	0.4019	0.3748	0.645	0.8204	0.3955	0.454	0.6832	0.1003	0.1264	0.1135	0.1301	0.1785	113.1101	0.1042	0.1646	138.6349	0.1421	0.1215	0.1283	0.1455	0.122	0.1274	0.1757	0.3102	0.1309	0.175	0.1431	0.143	0.1556	11.2566	0.2076	0.2524	0.1206	0.1497
P51	5.973	579.17218	[M+H]+	genus	C27H30O14	8-C-?-D-Glucopyranosyl-4',5,7-trihydroxyflavone_ 4'-Me ether, 2''-O-?-D-apiofuranosyl	O=C1C=C(OC=2C1=C(O)C=C(O)C2C3OC(CO)C(O)C(O)C3OC4OCC(O)(CO)C4O)C=5C=CC(OC)=CC5	Plantae Tracheophyta Magnoliopsida	Piperales Piperaceae	Piper aduncum	Flavonoids	Flavones	Shikimates and Phenylpropanoids	dnp:SBO64	2.0594	0.9353	0.8723	1.501	1.9092	0.9204	1.0566	1.59	0.2334	0.2943	0.2641	0.3029	0.4155	276.8219	0.2425	0.383	0.2959	0.3306	0.2828	0.2985	0.3386	0.284	0.2964	0.4089	0.722	0.3046	0.4072	0.333	0.3328	0.3621	22.4453	0.4832	0.5874	0.2806	0.3483
P52	6.052	593.18677	[M+H]+	genus	C28H32O14	8-[4,5-dihydroxy-6-(hydroxymethyl)-3-[(3,4,5-trihydroxy-6-methyloxan-2-yl)oxy]oxan-2-yl]-5,7-dihydroxy-2-(4-methoxyphenyl)chromen-4-one	O=C1C=C(OC=2C1=C(O)C=C(O)C2C3OC(CO)C(O)C(O)C3OC4OC(C)C(O)C(O)C4O)C=5C=CC(OC)=CC5	Plantae Tracheophyta Magnoliopsida	Piperales Piperaceae|Sapindales Rutaceae	Piper	Flavonoids	Flavonoid glycosides	Shikimates and Phenylpropanoids	dnp:KRV74|hmdb:HMDB0037540|knapsack:C00006280|cas:64271-10-9|chemspider:22370363|foodb:FDB016622|pubchem cid:45360149	6.7356	3.0588	2.8528	4.9091	6.2442	3.0104	3.4556	5.2001	0.7635	0.9624	0.8637	0.9905	1.3589	69.357	0.793	1.2525	0.9676	1.0814	0.925	0.9763	1.1073	12.2154	0.9695	1.3373	2.3612	0.9963	1.3316	1.0892	1.0885	1.1841	0.8002	1.5804	1.9211	0.9177	1.1392
P53	13.09	593.27734	[M+Na]+	generic	C32H42O9	Swietenin E	O=C1OC(C2=COC=C2)C3(C)CCC4C(=CC5C(=O)C4(C)C(C(O)C(=O)OC)C(C)(C)C5OC(=O)C(C)CC)C3C1				Prenol lipids	Naphthopyrans	Terpenoids	KNApSAcK=C00024107,UNPD=UNPD36410,COCONUT=CNP0369985	0.7532	0.342	0.319	0.5489	0.6982	345.3413	0.3864	0.5815	0.8537	0.1076	0.0966	335.6045	20.2634	47.2053	20.5103	65.0133	0.1082	17.7869	47.6494	249.4404	0.1238	58.9791	99.4141	20.2699	0.264	277.6169	29.5637	50.5997	177.5469	3.2214	17.7083	166.8875	109.1267	393.4727	110.8921
P54	9.916	193.08351	[M+H]+	genus	C11H12O3	4-(2-Propenyl)-1,2-benzenediol_ 2-Ac	O=C(OC1=CC(=CC=C1O)CC=C)C	Plantae Tracheophyta Magnoliopsida	Piperales Piperaceae	Piper taiwanense	Others	Phenol esters	Shikimates and Phenylpropanoids	dnp:RLH72	1.5169	0.6889	0.6425	1.1056	1.4063	0.678	0.7783	1.1711	0.1719	0.2167	0.1945	0.2231	0.306	0.2414	0.1786	0.2821	0.2179	0.2435	0.2083	0.2199	0.2494	0.2092	0.2183	0.3012	0.5318	0.2244	4.0755	0.2453	0.2451	0.2667	0.1802	0.3559	0.4327	0.2067	0.2566
P55	5.317	595.16718	[M+H]+	family	C27H30O15	5,7-dihydroxy-2-(4-hydroxyphenyl)-6,8-bis[3,4,5-trihydroxy-6-(hydroxymethyl)oxan-2-yl]chromen-4-one	O=C1C=C(OC2=C1C(O)=C(C(O)=C2C3OC(CO)C(O)C(O)C3O)C4OC(CO)C(O)C(O)C4O)C=5C=CC(O)=CC5	Plantae Tracheophyta Liliopsida|Plantae Tracheophyta Magnoliopsida	Apiales Apiaceae|Caryophyllales Caryophyllaceae|Cucurbitales Cucurbitaceae|Fabales Fabaceae|Lamiales Lamiaceae|Lamiales Verbenaceae|Malpighiales Violaceae|Piperales Piperaceae|Poales Poaceae|Rosales Rosaceae|Rosales Urticaceae|Sapindales Rutaceae	Cerastium arvense|Citrus limon|Cydonia oblonga|Peperomia blanda|Silene|Stellaria dichotoma|Trigonella foenum-graecum|Urtica circularis|Viola yedoensis|Vitex lucens	Flavonoids	Flavonoid glycosides	Shikimates and Phenylpropanoids	dnp:CMT14|hmdb:HMDB0030708|knapsack:C00006229|cas:23666-13-9|chemspider:2341472|foodb:FDB002630|kegg compounds:C10195|pubchem cid:3084407	1.4083	0.6396	0.5965	1.0264	1.3056	0.6294	0.7225	1.0873	0.1596	0.2012	0.1806	0.2071	0.2841	0.2241	0.1658	0.2619	93.1126	0.2261	0.1934	0.2041	0.2315	14.3542	0.2027	0.2796	0.4937	0.2083	0.2784	0.2277	0.2276	0.2476	0.1673	25.1456	0.4017	0.1919	0.2382
P56	7.648	299.09293	[M+H]+	genus	C17H14O5	apigenin 7,4'-dimethyl ether	O=C1C=C(OC=2C=C(OC)C=C(O)C12)C=3C=CC(OC)=CC3	Animalia Porifera Demospongiae|Bacteria Actinobacteria Not assigned|Plantae Marchantiophyta Jungermanniopsida|Plantae Marchantiophyta Marchantiopsida|Plantae Tracheophyta Liliopsida|Plantae Tracheophyta Lycopodiopsida|Plantae Tracheophyta Magnoliopsida|Plantae Tracheophyta Pinopsida|Plantae Tracheophyta Polypodiopsida	Actinomycetales Thermomonosporaceae|Apiales Apiaceae|Asterales Asteraceae|Brassicales Brassicaceae|Caryophyllales Caryophyllaceae|Caryophyllales Nyctaginaceae|Cucurbitales Cucurbitaceae|Dioscoreales Dioscoreaceae|Escalloniales Escalloniaceae|Fabales Fabaceae|Fagales Betulaceae|Gentianales Apocynaceae|Lamiales Acanthaceae|Lamiales Lamiaceae|Lamiales Orobanchaceae|Lamiales Phrymaceae|Lamiales Plant…	Actinomadura miaoliensis|Aleuritopteris|Alnus japonica|Ananas comosus|Anarrhinum|Andrographis paniculata|Antirrhinum|Aquilegia coerulea|Arabidopsis halleri|Arabidopsis lyrata|Artabotrys|Artemisia afra|Baccharis crispa|Baccharis rhomboidalis|Baccharis trinervis|Betula nigra|Calea ternifolia|Catharanthus roseus|Cheilanthes|Cistus clusii|Citrus|Corchorus capsularis|Cucumis sativus|Cunila angustifoli…	Flavonoids	O-methylated flavonoids	Shikimates and Phenylpropanoids	dnp:KQV89|chebi:2769|hmdb:HMDB0132454|knapsack:C00001016|lipid maps:LMPK12111029|plantcyc:CPD-15631|unpd:UNPD69996|cas:5128-44-9|chemspider:4444920|foodb:FDB006911|kegg compounds:C10019|kegg ligand:C10019|pmid:16323541|pubchem cid:5281601|reaxys registry number:295742	0.7515	0.3413	0.3183	0.5477	0.6967	0.3359	0.3856	0.5802	0.0852	0.1074	0.0964	0.1105	0.1516	0.1196	0.0885	0.1397	0.108	212.7911	119.9973	0.1089	1.2354	0.1036	0.1082	0.1492	0.2634	0.1112	0.1486	0.1215	0.1214	0.1321	0.0893	0.1763	0.2143	0.1024	0.1271
P57	6.393	607.20319	[M+H]+	family	C29H34O14	8-C-?-D-Glucopyranosyl-4',5,7-trihydroxyflavone_ 4',7-Di-Me ether, 2''-O-?-L-rhamnopyranosyl	O=C1C=C(OC=2C1=C(O)C=C(OC)C2C3OC(CO)C(O)C(O)C3OC4OC(C)C(O)C(O)C4O)C=5C=CC(OC)=CC5	Plantae Tracheophyta Magnoliopsida	Piperales Piperaceae	Peperomia obtusifolia	Flavonoids	Flavonoid glycosides	Shikimates and Phenylpropanoids	dnp:QPD81	2.6358	1.197	1.1164	1.9211	2.4436	1.1781	1.3523	2.035	0.2988	0.3766	0.338	0.3876	0.5318	0.4195	0.3103	0.4901	0.3787	0.4232	0.362	0.382	0.4333	26.6937	0.3794	0.5233	0.924	0.3899	0.5211	292.0986	4.2596	0.4634	551.2833	0.6184	0.7518	6.7568	0.4458
P58	13.555	607.29254	[M+Na]+	generic	C33H44O9	Chisonimbolinin F	O=C(OC1C2OCC3(C)C(OC(=O)C)CC(O)C(C)(C4CCOC5C(=C(C)C(C5)C6C=COC6=O)C14C)C23)C(=CC)C				Prenol lipids	Terp/Limonoids	Terpenoids	KNApSAcK=C00047796,COCONUT=CNP0425626	1.5643	0.7104	0.6626	1.1401	1.4502	0.6992	0.8026	1.2077	0.1773	0.2235	0.2006	61.5483	49.7941	0.2489	1.8417	0.2909	0.2247	2.5216	8.5524	10.5379	0.2572	0.2157	0.2252	25.0893	0.5484	27.0889	0.3093	0.253	6.1396	0.275	0.1859	9.7637	43.2861	26.2647	18.9747
P59	12.895	609.27234	[M+H]+	genus	C33H40N2O9	2,4-Bis(2-methoxy-4,5-methylenedioxyphenyl)-1,3-cyclobutanecarboxylic acid dipiperidide_ 3'-Methoxy	O=C(N1CCCCC1)C2C(C=3C=C4OCOC4=CC3OC)C(C(=O)N5CCCCC5)C2C6=CC=7OCOC7C(OC)=C6OC	Plantae Tracheophyta Magnoliopsida	Piperales Piperaceae	Piper peepuloides	Benzodioxoles		Polyketides	dnp:KVD85	1.6672	0.7572	0.7061	1.2151	1.5456	0.7452	0.8554	1.2872	7.4915	15.2099	0.2138	193.5582	81.5042	19.189	5.1554	126.2854	0.2395	3.9966	12.9329	69.3166	0.2741	59.8764	181.4899	5.4018	0.5845	84.9875	3.6469	0.2696	35.6128	0.2931	14.8812	136.2339	0.4755	116.6321	15.9874
P60	8.44	709.20135	[2M+Na]+	generic	C18H17NO6	3-[4-(ethoxycarbonyl)phenyl]-4-oxo-10-oxa-3-azatricyclo[5.2.1.0?,?]dec-8-ene-6-carboxylic acid	O=C(OCC)C1=CC=C(C=C1)N2C(=O)C3C(C(=O)O)C4OC3(C=C4)C2				Alkaloids and derivatives	Acylaminobenzoic acid and derivatives	Alkaloids	COCONUT=CNP0372413	1.1668	0.5299	0.4942	0.8504	1.0817	0.5215	0.5986	0.9008	0.1323	0.1667	0.1496	0.1716	0.2354	0.1857	0.1374	0.217	0.1676	0.1873	0.1602	0.1691	0.1918	0.1609	0.1679	0.2317	0.409	0.1726	0.2307	0.1887	0.1886	0.2051	0.1386	0.2738	0.3328	0.159	0.1973
P61	13.824	621.30841	[M+H]+	generic	C37H40N4O5	CNP0428219	O=C(OC)NCCC=1C=CC=CC1C(=O)NCCC=2C=CC=CC2C(=O)NCCC=3C=CC=CC3C(=O)NCCC=4C=CC=CC4				Alkaloids and derivatives		Alkaloids	COCONUT=CNP0428219	1.0264	0.4661	0.4347	0.7481	0.9516	0.4588	0.5266	0.7924	0.1163	0.1467	0.1316	8.7974	39.2016	0.1633	0.1208	0.1909	0.1475	2.4342	5.7728	1.4877	0.1687	0.1415	0.1477	31.4879	0.3598	1.8411	0.2029	0.166	0.1659	0.1804	0.1219	57.1821	130.0931	0.1398	6.6141
P62	13.315	623.28778	[M+Na]+	generic	C34H40N4O6	Ranaconitine	CCN1CC2(CCC(OC)C34C5CC6C(OC)C5(O)C(O)(CC6OC)C(O)(CC23)C14)OC(=O)c7c(NC(C)=O)cccc7				Alkaloids and derivatives	Terpenoid alkaloids	Alkaloids	pubchem: CID20056254	1.4517	0.6593	0.6149	1.058	1.3458	0.6488	0.7448	1.1208	0.1646	0.2074	0.1861	0.2135	29.2243	0.231	0.1709	0.2699	0.2086	0.2331	0.1994	0.2104	0.2387	34.8298	0.209	2.8823	0.5089	3.0439	0.287	0.2348	0.2346	0.2552	16.8432	23.8668	0.4141	7.1847	2.6065
P63	12.539	627.24561	[M+H]+	generic	C33H38O12	Thielavin L	O=C(OC=1C=C(C(C(=O)OCC(O)CO)=C(OC)C1C)C)C=2C(OC)=C(C(OC(=O)C3=C(O)C(=C(O)C=C3C)C)=C(C2C)C)C				Others	Polyketides	Polyketides	KNApSAcK=C00015112,COCONUT=CNP0424867	0.8581	0.3897	0.3634	0.6254	0.7955	0.3835	0.4402	0.6625	0.0973	0.1226	0.11	0.1262	0.1731	0.1366	0.101	0.1596	0.1233	0.1378	0.1178	0.1244	0.1411	0.1183	15.2587	0.1704	0.3008	0.1269	0.1696	0.1388	0.1387	0.1509	0.1019	0.2013	0.2447	4.3377	0.1451
P64	13.352	639.28198	[M+H]+	generic	C36H38N4O7	3-(2-{2',6-diamino-[2,4'-bipyridin]-4-yl}ethyl)-4'-hydroxy-8',14',14'-trimethyl-9',13',16'-trioxaspiro[oxirane-2,18'-pentacyclo[17.2.2.0?,??.0?,??.0?,??]tricosane]-3',5'(10'),7',11'-tetraene-6',17'-dione	O=C1C=C(OC=2C=C3OC(C)(C)C4OC(=O)C5(OC5CCC6=CC(=NC(=C6)C=7C=CN=C(N)C7)N)C8CCC(CC8)C4C3=C(O)C12)C				Others	Polyketides	Polyketides	COCONUT=CNP0069804	0.7322	0.3325	0.3101	0.5337	0.6788	0.3273	0.3757	0.5653	0.083	0.1046	0.0939	0.1077	0.1477	0.1165	0.0862	0.1362	0.1052	0.1176	0.1006	0.1061	0.1204	0.101	3.5675	0.1454	0.2567	1.5413	0.1448	0.1184	0.1183	0.1287	13.3748	5.433	0.2088	3.0801	0.1238
P65	6.022	197.11688	[M+H]+	family	C11H16O3	isololiolide	O=C1OC2(C(=C1)C(C)(C)CC(O)C2)C	Chromista Ochrophyta Phaeophyceae|Plantae Tracheophyta Magnoliopsida	Fabales Fabaceae|Laminariales|Piperales Piperaceae	Melilotus messanensis|Peperomia	Prenol lipids	Apocatenoid	Terpenoids	knapsack:C00019146|cas:38274-00-9	0.6631	0.3011	0.2809	0.4833	0.6148	0.2964	0.3402	0.512	2.939	4.3844	0.085	19.3227	12.1437	0.1055	3.6078	0.1233	0.0953	1.3054	0.0911	18.1214	1.8719	11.1006	28.9003	5.0614	0.2325	15.7489	3.5824	0.1072	8.5956	4.5001	0.0788	35.9036	0.1891	8.8999	6.0448
P66	8.575	313.10995	[M+H]+	generic	C18H16O5	2-(3,4-dimethoxyphenyl)-7-methoxy-4H-chromen-4-one	COc1ccc2c(=O)cc(oc2c1)-c3cc(OC)c(OC)cc3				Flavonoids	Flavones	Shikimates and Phenylpropanoids	UNPD=UNPD116140_UNPD184857_UNPD23698_UNPD30078,COCONUT=CNP0399156	154.5333	1.0164	0.948	438.3291	2.0749	1.0003	1.1483	1.7279	0.2537	0.3198	0.287	0.3291	0.4516	0.3562	5.1131	0.4162	0.3215	383.1197	557.9765	6.0982	21.7837	32.4488	0.3221	6.2999	158.7755	0.331	0.4425	25.407	0.3617	0.3935	0.2659	0.5251	8.4073	0.3049	3.7855
P67	13.608	653.29785	[M+Na]+	generic	C35H42N4O7	2-((7-acetamido-1,2,3-trimethoxy-9-oxo-5,6,7,9-tetrahydrobenzo[a]heptalen-10-yl)amino)-N-(3-acetamidophenyl)-3-methylpentanamide	CCC(C)C(Nc1ccc2-c3c(OC)c(OC)c(OC)cc3CCC(NC(C)=O)c2cc1=O)C(=O)Nc4cc(NC(C)=O)ccc4				Alkaloids and derivatives		Alkaloids	COCONUT=CNP0018765	0.775	0.352	0.3283	0.5649	0.7185	0.3464	0.3976	0.5984	0.0879	0.1107	0.0994	0.114	0.1564	0.1233	0.0912	0.1441	0.1113	0.1244	0.1064	0.1123	0.1274	0.1069	7.4356	5.3002	0.2717	0.1146	0.1532	0.1253	0.1252	0.1363	0.0921	24.3967	0.2211	0.1056	0.1311
P68	7.4	679.17896	[M+H]+	generic	C31H34O17	Kaempferol 3-(4'',6''-diacetylglucoside)-7-rhamnoside_7-[(6-Deoxy-alpha-L-mannopyranosyl)oxy]-3-[(4,6-di-O-acetyl-beta-D-glucopyranosyl)oxy]-5-hydroxy-2-(4-hydroxyphenyl)- 4H-1-benzopyran-4-one	O=C(OCC1OC(OC=2C(=O)C3=C(O)C=C(OC4OC(C)C(O)C(O)C4O)C=C3OC2C=5C=CC(O)=CC5)C(O)C(O)C1OC(=O)C)C				Flavonoids	Flavonols	Shikimates and Phenylpropanoids	KNApSAcK=C00013791,LipidMAPS=LMPK12111959,UNPD=UNPD99641,COCONUT=CNP0421716	1.094	0.4968	0.4634	0.7974	1.0142	0.489	0.5613	0.8446	0.124	0.1563	0.1403	0.1609	0.2207	0.1741	0.1288	0.2034	0.1572	0.1756	0.1503	0.1586	0.1799	0.1509	0.1575	0.2172	0.3835	0.1618	0.2163	0.1769	0.1768	0.1923	0.13	0.2567	0.312	0.1491	0.185
P69	14.116	702.21399	[M+H]+	Unknown		Unknown					Unknown		Shikimates and Phenylpropanoids		173.9807	196.1763	190.4214	0.391	0.4973	0.2398	0.2752	0.4142	0.6081	2.8599	22.4463	0.0789	0.1082	0.0854	0.0632	5.5642	0.0771	0.0861	3.6154	0.0778	0.0882	0.074	1.6647	0.1065	73.6167	1.3812	2.9348	0.0868	0.0867	2.43	0.0637	0.1259	7.723	2.9067	3.5882
P70	10.751	203.17928	[M+H]+	genus	C15H22	(1S,4S)-4-isopropyl-1,6-dimethyl-1,2,3,4-tetrahydronaphthalene	C=1C=C2C(=CC1C)C(CCC2C)C(C)C	Plantae Marchantiophyta Jungermanniopsida|Plantae Tracheophyta Liliopsida|Plantae Tracheophyta Magnoliopsida|Plantae Tracheophyta Pinopsida	Jungermanniales Herbertaceae|Jungermanniales Lepidoziaceae|Lamiales Scrophulariaceae|Laurales Lauraceae|Malvales Cistaceae|Pinales Cupressaceae|Piperales Piperaceae|Rosales Ulmaceae|Sapindales Rutaceae|Zingiberales Zingiberaceae	Bazzania trilobata|Chamaecyparis|Cinnamomum|Cistus creticus|Citrus hystrix|Citrus limon|Citrus reticulata|Cryptomeria japonica|Eremophila drummondii|Herbertus|Piper fimbriulatum|Renealmia|Ulmus thomasii	Prenol lipids	Sesquiterpenoids	Terpenoids	knapsack:C00020072|cas:22339-23-7	1.2428	0.5644	0.5264	0.9058	1.1521	0.5554	0.6376	0.9595	0.1409	0.1776	0.1594	6.1864	344.7234	0.1978	0.1463	0.2311	0.1785	0.1995	2.5422	6.1579	23.2673	0.1714	3.4687	90.5054	0.4357	1.9443	46.816	0.201	10.0041	39.7929	0.1477	27.9494	81.2003	5.4333	89.114
P71	6.449	205.08484	[M+H]+	genus	C12H12O3	2,2-dimethylchromene-6-carboxylic acid	O=C(O)C=1C=CC=2OC(C=CC2C1)(C)C	Fungi Ascomycota Dothideomycetes|Fungi Basidiomycota Agaricomycetes|Plantae Tracheophyta Magnoliopsida	Celastrales Celastraceae|Gentianales Apocynaceae|Gentianales Gentianaceae|Piperales Piperaceae|Pleosporales Pleosporaceae|Russulales Russulaceae	Anodendron|Curvularia fallax|Gentiana algida|Lactarius deliciosus|Piper aduncum	Others	1-benzopyrans	Terpenoids	dnp:GMZ72|hmdb:HMDB0033303|knapsack:C00029692|npatlas:NPA014860|unpd:UNPD13526|cas:34818-56-9|chemspider:4477586|foodb:FDB011327|pubchem cid:5319235	0.8844	0.4016	0.3746	0.6445	0.8199	0.3953	0.4537	0.6828	0.1002	0.1264	0.1134	0.1301	0.1784	0.1407	0.1041	0.1644	0.127	0.142	0.1215	0.1282	0.1454	0.1219	0.1273	0.1756	0.31	1.3081	0.1748	0.143	0.1429	0.1555	0.1051	0.2075	0.2522	2.6917	0.1496
P72	11.286	205.19518	[M+H]+	genus	C15H24	bisabolene	C=C(CCC=C(C)C)C1CC=C(C)CC1	Fungi Basidiomycota Agaricomycetes|Plantae Marchantiophyta Jungermanniopsida|Plantae Tracheophyta Liliopsida|Plantae Tracheophyta Magnoliopsida	Apiales Apiaceae|Asterales Asteraceae|Brassicales Brassicaceae|Fabales Fabaceae|Lamiales Lamiaceae|Magnoliales Annonaceae|Malvales Cistaceae|Piperales Piperaceae|Polyporales Ganodermataceae|Porellales Frullaniaceae|Santalales Santalaceae|Sapindales Rutaceae|Zingiberales Zingiberaceae	Anthemis aciphylla|Arabidopsis thaliana|Centaurea armena|Cistus albidus|Citrus hystrix|Citrus limon|Citrus reticulata|Copaifera duckei|Curcuma aeruginosa|Daucus carota|Frullania deplanata|Frullania probosciphora|Ganoderma lucidum|Osyris|Piper obliquum|Zingiber officinale	Prenol lipids	Sesquiterpenoids	Terpenoids	knapsack:C00007242|cas:495-61-4	0.8515	0.3867	0.3606	0.6206	0.7894	0.3806	0.4368	0.6574	0.0965	0.1217	0.1092	0.1252	0.1718	0.1355	0.1002	10.1476	0.1223	0.1367	1.7436	1.2341	4.3647	0.1174	0.1226	0.1691	0.2985	0.1259	0.1683	0.1377	1.98	15.4044	0.1012	9.7577	0.2429	0.116	35.8427
P73	11.018	205.1954	[M+H]+	genus	C15H24	1-(6-methylhept-5-en-2-yl)-4-methylidenebicyclo[3.1.0]hexane	C=C1CCC2(CC12)C(C)CCC=C(C)C	Plantae Tracheophyta Magnoliopsida	Piperales Piperaceae	Piper nigrum	Prenol lipids	Sesquiterpenoids	Terpenoids	dnp:JFB61|hmdb:HMDB0034943|knapsack:C00011966|cas:58319-04-3|foodb:FDB013536|pmid:11413487|pubchem cid:25202482	2.9694	1.3485	1.2577	2.1642	2.7528	1.3271	1.5234	2.2925	0.3366	0.4243	0.3808	0.4367	59.847	0.4725	0.3496	0.5522	0.4266	0.4767	0.4078	0.4304	0.4881	0.4094	0.4274	15.9862	1.0409	0.4392	23.781	0.4802	0.4799	0.522	0.3528	0.6967	16.449	0.4046	0.5022
P74	8.164	207.10147	[M+H]+	genus	C12H14O3	Chavibetol acetate	O=C(OC1=CC(=CC=C1OC)CC=C)C	Plantae Tracheophyta Magnoliopsida	Piperales Piperaceae	Piper betle	Phenol derivatives	Phenol esters	Terpenoids	dnp:DQY59|unpd:UNPD3474	1.2172	0.5528	0.5155	0.8871	1.1284	0.544	0.6245	0.9397	0.138	0.1739	0.1561	0.179	0.2456	0.1937	0.1433	0.2263	0.1749	0.1954	0.1672	3.3828	0.2001	0.1678	5.8235	0.2417	0.4267	4.3302	0.2406	28.5513	9.7653	0.214	27.1806	0.2856	0.3472	12.7001	0.2059
P75	6.627	219.17392	[M+H]+	family	C15H22O	6-Ishwarol_ 6-Ketone	O=C1C2C3CC4(CCCC(C)C14C)CC23C	Plantae Tracheophyta Magnoliopsida	Piperales Piperaceae	Peperomia oreophila	Prenol lipids	Sesquiterpenoids	Terpenoids	dnp:PNS96	136.0669	165.0526	148.3101	0.6651	430.9632	204.8623	314.7617	460.4225	0.1034	1.4644	0.117	6.9044	0.1841	18.8745	1.2735	0.1697	0.1311	0.1465	0.1253	0.1323	0.15	0.1258	2.6406	0.1812	81.548	1.9056	0.1804	0.1476	2.7049	0.1604	13.3401	5.9462	0.2603	3.7868	0.1544
P76	4.82	220.09532	[M+H]+	generic	C7H13N3O5	1-(2-(1H-indol-3-yl)ethyl)thiourea	NC(=S)NCCc1c[nH]c2c1cccc2				Others	Amino acids and derivatives	Alkaloids	COCONUT=CNP0343354	1.0385	0.4716	0.4398	0.7569	0.9627	0.4641	0.5328	0.8017	0.1177	0.1484	0.1332	5.6251	0.2095	64.3003	0.1223	0.1931	11.3844	0.1667	0.1426	0.1505	0.1707	40.8323	0.1495	0.2062	0.3641	0.1536	0.2053	0.1679	0.1678	0.1826	12.9924	0.2437	0.2962	0.1415	0.1756
P77	7.516	221.08086	[M+Na]+	generic	C10H14O4	Modiolide A_(+)-Modiolide A	O=C1OC(C)CC(O)C=CC(O)C=C1				Macrolides	Macrolide lactones	Polyketides	KNApSAcK=C00039778_C00040383,UNPD=UNPD122440_UNPD16536_UNPD60405,NPA=NPA006477_NPA011070_NPA021797,COCONUT=CNP0127764	2.4625	1.1183	1.043	1.7948	2.2829	1.1006	1.2634	1.9012	0.2791	0.3518	0.3158	0.3621	0.4968	0.3919	0.2899	0.4579	0.3538	0.3954	40.9554	6.6922	4.0483	0.3396	9.11	14.6622	0.8633	16.1937	40.5516	0.3982	22.3291	37.2022	0.2926	0.5778	0.7024	0.3355	19.6565
P78	9.403	221.11642	[2M+H]+	Unknown		Unknown					Unknown		Terpenoids		1.1928	0.5417	0.5052	0.8693	1.1058	0.5331	0.6119	0.9209	0.1352	0.1704	0.1529	0.1754	0.2406	0.1898	0.1404	0.2218	0.1714	0.1915	0.1638	5.7501	1.9609	0.1645	2.023	8.1087	0.4181	1.9766	5.6209	0.1929	17.9235	29.8566	0.1417	0.2799	0.3402	0.1625	8.8646
P79	10.084	224.20081	[M+H]+	genus	C14H25NO	(2Z,4Z)-N-[(2R)-butan-2-yl]deca-2,4-dienimidic acid	OC(=NC(C)CC)C=CC=CCCCCC	Plantae Tracheophyta Magnoliopsida	Asterales Asteraceae|Piperales Piperaceae|Sapindales Rutaceae	Artemisia dracunculus|Piper kadsura|Piper longum|Piper nigrum|Piper pedicellosum|Piper retrofractum|Piper sarmentosum|Piper tuberculatum|Stauranthus perforatus	Carboximidic acids and derivatives	Carboximidic acids	Fatty acids	knapsack:C00028813|cas:18836-52-7	1.1295	0.5129	0.4784	0.8232	1.0471	0.5048	0.5795	0.872	0.128	0.1614	0.1448	0.1661	0.2279	0.1797	0.133	0.21	0.1623	2.3059	10.438	0.1637	0.1857	0.1557	0.1626	3.6678	0.396	1.7034	22.411	0.1827	0.1825	11.2154	0.1342	0.265	0.3222	0.1539	44.1765
P80	8.662	229.08562	[M+H]+	genus	C14H12O3	5,6-dehydrokawain	O=C1OC(C=CC=2C=CC=CC2)=CC(OC)=C1	Plantae Tracheophyta Liliopsida|Plantae Tracheophyta Magnoliopsida	Lamiales Gesneriaceae|Laurales Lauraceae|Piperales Piperaceae|Zingiberales Zingiberaceae	Alpinia mutica|Amomum uliginosum|Aniba firmula|Boesenbergia rotunda|Didymocarpus|Lindera umbellata|Piper	Others	Kavalactones	Shikimates and Phenylpropanoids	dnp:HDR24|chebi:1995|hmdb:HMDB0034270|knapsack:C00002987|unpd:UNPD154647|cas:15345-89-8|chemspider:4438012|foodb:FDB012602|kegg compounds:C09925|pubchem cid:5273621	1.4198	0.6448	0.6014	1.0348	1.3163	0.6346	0.7284	1.0962	0.1609	0.2029	0.1821	0.2088	0.2865	0.2259	0.1672	0.264	0.204	0.228	0.195	4.523	12.2058	0.1958	0.2044	0.2819	0.4977	0.21	0.2807	0.2296	0.2295	0.2496	0.1687	0.3331	0.405	0.1935	0.2401
P81	8.114	248.12828	[M+H-H2O]+	generic	C14H19NO4	3097B2	O=C(OC1C(O)CNC1CC2=CC=C(O)C=C2)CC				Alkaloids and derivatives	Ornithine alkaloids	Alkaloids	KNApSAcK=C00016866,NPA=NPA004058,COCONUT=CNP0350797	1.0356	0.4703	0.4386	0.7548	0.9601	0.4629	0.5313	0.7996	0.1174	0.148	0.1328	0.1523	0.2089	0.1648	0.1219	0.1926	0.1488	0.1663	0.1422	0.1501	0.1703	0.1428	0.1491	0.2056	0.3631	0.1532	0.2048	0.1675	0.1674	0.1821	0.123	0.243	0.2954	0.1411	0.1752
P82	9.003	257.08099	[M+H]+	genus	C15H12O4	pinocembrine	O=C1C=2C(O)=CC(O)=CC2OC(C=3C=CC=CC3)C1	Plantae Tracheophyta Liliopsida|Plantae Tracheophyta Magnoliopsida|Plantae Tracheophyta Pinopsida	Asterales Asteraceae|Fabales Fabaceae|Fagales Betulaceae|Lamiales Lamiaceae|Magnoliales Annonaceae|Malpighiales Salicaceae|Myrtales Combretaceae|Myrtales Myrtaceae|Pinales Pinaceae|Piperales Piperaceae|Rosales Moraceae|Rosales Rosaceae|Santalales Santalaceae|Sapindales Rutaceae|Zingiberales Zingiberaceae	Alnus|Anomianthus dulcis|Boesenbergia rotunda|Broussonetia papyrifera|Citrus|Combretum albopunctatum|Eucalyptus|Flourensia ilicifolia|Flourensia retinophylla|Glycyrrhiza glabra|Goniothalamus griffithii|Helichrysum forskahlii|Helichrysum italicum|Pinus cembra|Piper gaudichaudianum|Piper hostmannianum|Populus|Prunus|Pseudotsuga|Scutellaria|Syzygium samarangense|Uvaria chamae|Viscum coloratum	Flavonoids	Flavanones	Shikimates and Phenylpropanoids	knapsack:C00000992|cas:206660-42-6	0.5958	0.2706	0.2523	0.4342	0.5523	0.2663	0.3056	0.4599	0.0675	0.0851	0.0764	0.0876	0.1202	0.0948	0.0701	0.1108	0.0856	0.9565	0.0818	0.0863	0.0979	0.0821	0.0857	0.1183	0.2088	0.0881	0.1178	0.0963	1.8358	0.1047	0.0708	0.1398	0.1699	4.0499	0.1008
P83	10.368	257.11685	[M+H]+	generic	C16H16O3	6-ethyl-2,3,5-trimethyl-7H-furo[3,2-g]chromen-7-one	CCc1c(C)c2c(oc1=O)cc3oc(C)c(C)c3c2				Others	Coumarins	Shikimates and Phenylpropanoids	KNApSAcK=C00016261,UNPD=UNPD141162,NPA=NPA013275,COCONUT=CNP0220892	0.9443	0.4288	0.4	0.6882	0.8754	0.422	0.4845	0.729	0.107	0.1349	0.1211	0.1389	0.1905	0.1503	0.1112	0.1756	0.1357	0.1516	0.1297	0.1369	0.1552	0.1302	0.1359	0.1875	0.331	0.1397	0.1867	0.1527	6.0108	0.166	0.1122	0.2216	0.2693	0.1287	0.1597
P84	7.057	262.14398	[M+H]+	genus	C15H19NO3	3-(3,5-Dihydroxyphenyl)-2-propenoic acid_ Di-Me ether, pyrrolidide	O=C(C=CC=1C=C(OC)C=C(OC)C1)N2CCCC2	Plantae Tracheophyta Magnoliopsida	Piperales Piperaceae	Piper amalago	Cinnamic acids and derivatives		Alkaloids	dnp:FON24	1.0695	0.4857	0.453	0.7795	0.9915	0.478	0.5487	0.8257	0.1212	0.1528	0.1371	0.1573	0.2158	0.1702	0.1259	0.1989	0.1536	13.1244	5.7143	0.155	0.1758	0.1475	0.1539	0.2123	0.3749	0.1582	0.2114	0.1729	0.1728	0.188	0.1271	0.2509	0.305	0.1457	3.754
P85	7.728	301.10632	[M+Na]+	genus	C15H18O5	(6S)-6-[2-(3-hydroxy-4-methoxyphenyl)ethyl]-4-methoxy-5,6-dihydropyran-2-one	O=C1OC(CC(OC)=C1)CCC2=CC=C(OC)C(O)=C2	Plantae Tracheophyta Magnoliopsida	Piperales Piperaceae	Piper	Others	Kavalactones	Shikimates and Phenylpropanoids	knapsack:C00029378|cas:38146-59-7	1.9074	0.8662	0.8079	1.3902	1.7683	0.8525	0.9786	1.4726	0.2162	0.2725	0.2446	0.2805	0.3848	0.3035	53.0464	0.3547	40.8614	0.3062	0.262	0.2765	3.1357	0.263	0.2745	0.3787	0.6687	0.2821	0.3771	0.3085	30.0904	11.9791	0.2266	0.4475	0.544	0.2599	0.3226
P86	10.159	269.08105	[M+H]+	genus	C16H12O4	4,7'-Epoxy-8,9-dinor-3,8'-lign-7'-ene-4',7-diol_ Carboxylic acid	O=C(O)C1=CC=C2OC(C=3C=CC(O)=CC3)=C(C2=C1)C	Animalia Arthropoda Insecta|Plantae Tracheophyta Magnoliopsida	Coleoptera Curculionidae|Piperales Piperaceae	Naupactus bipes|Piper regnellii	Flavonoids	2-arylbenzofuran flavonoids	Shikimates and Phenylpropanoids	dnp:RPZ99	0.9274	0.4211	0.3928	0.6759	0.8597	0.4145	0.4758	0.7159	0.1051	0.1325	0.1189	0.1364	0.1871	0.1476	0.1092	0.1724	0.1332	25.6044	16.1699	0.1344	0.1525	0.1279	0.1335	0.1841	0.3251	0.1372	0.1833	0.15	0.1499	0.163	0.1102	0.2176	0.2645	0.1264	0.1568
P87	9.28	271.06012	[M+H]+	generic	C15H10O5	Apigenin	O=C1C=C(OC=2C=C(O)C=C(O)C12)C=3C=CC(O)=CC3				Flavonoids	Flavones	Shikimates and Phenylpropanoids	HMDB=HMDB0002124,KNApSAcK=C00003817,ChEBI=CHEBI:18388_CHEBI:58470,DrugBank=DB07352,T3DB=T3D4888,FooDB=FDB002798,NANPDB=NANPDB_167_NANPDB_686_NANPDB_711_NANPDB_937_NANPDB_1874_NANPDB_1893_NANPDB_1908_NANPDB_2234_NANPDB_2385_NANPDB_2752_NANPDB_3296_NANPDB_3425_NANPDB_3430_NANPDB_4518_NANPDB_5112_NANPDB_5124_NANPDB_5165_NANPDB_5300_NANPDB_5344_NANPDB_5347_NANPDB_5353_NANPDB_5356_NANPDB_5473_NANPDB_5…	2.6448	1.2011	1.1202	1.9276	2.4519	1.1821	1.3569	2.0419	0.2998	0.3779	0.3391	0.3889	0.5336	0.4209	0.3114	0.4918	0.38	0.4246	0.3632	0.3833	0.4348	0.3647	0.3807	0.5251	0.9272	0.3912	0.5229	0.4277	0.4274	0.465	0.3142	38.3149	0.7544	0.3604	0.4473
P88	7.717	271.0899	[M+H]+	generic	C11H14N2O6	Alpinetin	O=C1C=2C(OC)=CC(O)=CC2OC(C=3C=CC=CC3)C1				Flavonoids	O-methylated flavonoids	Shikimates and Phenylpropanoids	ChEBI=CHEBI:133925,UNPD=UNPD91520,COCONUT=CNP0328399	1.5628	0.7097	0.6619	1.139	1.4488	0.6985	0.8018	1.2066	0.1771	0.2233	0.2004	0.2298	0.3153	0.2487	38.2351	0.2906	0.2245	0.2509	0.2146	0.2265	0.2569	0.2155	0.2249	0.3103	0.5479	4.0294	0.309	0.2527	0.2526	0.2747	18.375	0.3667	0.4458	0.2129	0.2643
P89	9.696	271.09647	[M+H]+	genus	C16H14O4	pinostrobin	O=C1C=2C(O)=CC(OC)=CC2OC(C=3C=CC=CC3)C1	Animalia Arthropoda Insecta|Animalia Porifera Demospongiae|Plantae Tracheophyta Liliopsida|Plantae Tracheophyta Magnoliopsida|Plantae Tracheophyta Pinopsida|Plantae Tracheophyta Polypodiopsida	Asterales Asteraceae|Caryophyllales Amaranthaceae|Fagales Betulaceae|Fagales Myricaceae|Lamiales Lamiaceae|Laurales Lauraceae|Lepidoptera Callidulidae|Malpighiales Salicaceae|Myrtales Myrtaceae|Pinales Phyllocladaceae|Pinales Pinaceae|Piperales Piperaceae|Polypodiales Pteridaceae|Rosales Rosaceae|Zingiberales Zingiberaceae	Agonis|Alnus|Aniba riparia|Boesenbergia|Helichrysum polycladum|Larix|Leptospermum scoparium|Myrica|Onychium siliculosum|Pinus|Piper|Populus|Prunus cerasus|Renealmia|Salvia texana	Flavonoids	O-methylated flavonoids	Shikimates and Phenylpropanoids	dnp:CNM54|lipid maps:LMPK12140216|pubchem cid:4101463	0.8014	0.3639	0.3394	0.5841	0.743	0.3582	0.4112	0.6187	0.0908	0.1145	0.1028	0.1179	0.1617	0.1275	19.0826	0.149	0.1151	0.1287	0.1101	0.1162	0.1317	0.1105	0.1153	0.1591	0.2809	1.1854	0.1584	0.1296	115.5144	0.1409	0.0952	0.188	0.2286	0.1092	0.1355
P90	6.987	271.1329	[M+Na]+	generic	C15H20O3	4-Epiisoinuviscolide	O=C1OC2C=C(C)C3CCC(O)(C)C3CC2C1=C				Prenol lipids	Sesquiterpenoids	Terpenoids	HMDB=HMDB0031378,KNApSAcK=C00020927_C00020928_C00021707,ChEBI=CHEBI:69347,FooDB=FDB003445,NANPDB=NANPDB_5623,UNPD=UNPD10088_UNPD112586_UNPD114903_UNPD126848_UNPD45444_UNPD68381_UNPD80204,COCONUT=CNP0240681	1.1872	0.5392	0.5028	0.8653	1.1006	0.5306	0.6091	0.9166	0.1346	0.1696	0.1522	0.1746	0.2395	0.1889	0.1398	0.2208	0.1706	0.1906	0.163	41.5421	20.5146	37.0239	0.1709	0.2357	0.4162	0.1756	0.2347	0.192	0.1919	0.2087	0.1411	0.2786	0.3386	0.1618	0.2008
P91	8.446	271.13324	[M+Na]+	generic	C15H20O3	Desacetyllaurenobiolide	O=C1OC2CC(=CCCC(=CC(O)C2C1=C)C)C				Prenol lipids	Sesquiterpenoids/Germacrane	Terpenoids	HMDB=HMDB0036770,KNApSAcK=C00012386,ChEBI=CHEBI:55349,FooDB=FDB015712,NANPDB=NANPDB_2091,UNPD=UNPD10201_UNPD144250_UNPD216022,COCONUT=CNP0234575	1.7555	0.7972	0.7435	1.2795	1.6275	0.7846	0.9007	1.3553	0.199	0.2508	0.2251	0.2582	0.3542	0.2794	0.2067	0.3264	0.2522	0.2818	0.2411	20.6514	33.7062	12.8668	0.2527	0.3486	0.6154	0.2597	0.3471	0.2839	0.2837	0.3086	0.2086	0.4119	0.5007	0.2392	0.2969
P92	10.903	273.14838	[M+H]+	genus	C17H20O3	Lhotzchromene	O=C(O)C=1C=CC=2OC(C=CC2C1)(C)CCC=C(C)C	Plantae Tracheophyta Magnoliopsida	Piperales Piperaceae	Piper lhotzkyanum	Prenol lipids	1-benzopyrans/Meroterpenoid	Terpenoids	dnp:FYO59	1.3905	0.6315	0.5889	1.0134	1.289	0.6215	0.7134	1.0735	0.1576	0.1987	0.1783	0.2045	0.2805	0.2213	0.1637	0.2586	0.1998	0.2232	0.191	34.8143	164.03	17.7289	0.2001	0.2761	0.4874	0.2057	2.749	0.2249	0.2247	8.0386	0.1652	16.6689	40.9588	0.1894	19.046
P93	5.486	135.04556	[M+H]+	generic	C8H6O2	Phenylglyoxal	O=CC(=O)C=1C=CC=CC1				Flavonoids	Chalcone	Shikimates and Phenylpropanoids	HMDB=HMDB0061916,KNApSAcK=C00000211,ChEBI=CHEBI:88868,Feces=HMDB0061916,ECMDB=ECMDB20598,PlantCyc=PHENYLGLYOXAL,UNPD=UNPD134816,BLEXP=BLEXPDB00000014090,COCONUT=CNP0256547	2.2819	1.0363	0.9665	1.6631	2.1154	1.0199	1.1707	1.7617	0.2587	0.326	0.2926	0.3356	0.4604	0.3631	0.2686	0.4243	0.3278	0.3663	0.3134	0.3307	0.3751	0.3147	0.3284	0.4531	0.7999	0.3375	0.4511	0.369	0.3688	0.4012	0.2711	0.5354	0.6508	0.3109	0.3859
P94	10.26	277.21704	[M+H-H2O]+	generic	C18H30O3	3-Oxo-2-(2-entenyl)cyclopentaneoctanoic acid_OPC-8:0	O=C(O)CCCCCCCC1CCC(=O)C1CC=CCC				Others	Fatty acids	Fatty acids	KNApSAcK=C00000366,ChEBI=CHEBI:15720_CHEBI:49265,FooDB=FDB001433_FDB030450,LipidMAPS=LMFA02010006_LMFA02010007,PubChem=5280729,PlantCyc=CPD-730,UNPD=UNPD72464_UNPD88888,NPA=NPA002905_NPA019330,COCONUT=CNP0313826	0.5358	0.2433	0.2269	0.3905	0.4967	0.2395	0.2749	0.4137	2.7674	5.1943	0.0687	56.2523	81.1139	0.0853	1.7814	69.9136	0.077	0.8603	4.2329	11.4146	1.4168	0.0739	50.8645	11.7655	0.1878	35.5016	18.0095	0.0867	10.4874	14.5839	0.0637	47.408	42.2573	38.4149	72.2436
P95	10.707	279.23199	[M+H]+	generic	C18H30O2	Gamma-Linolenic acid	O=C(O)CCCCC=CCC=CCC=CCCCCC				Others	Fatty acids	Fatty acids	HMDB=HMDB0003073,KNApSAcK=C00001226,ChEBI=CHEBI:28661_CHEBI:32391_CHEBI:92327,SMPDB=PW_C001772,FooDB=FDB002943,STOFF=STOFF_7143,LipidMAPS=LMFA01030141,Serum=HMDB0003073,PubChem=5280933,PlantCyc=CPD-8117,UNPD=UNPD114489_UNPD164451_UNPD228510,BLEXP=BLEXPDB00000003453,COCONUT=CNP0126011	1.0502	0.4769	0.4448	0.7654	0.9736	0.4694	0.5388	0.8108	3.0858	8.8264	0.1347	29.1376	67.6922	0.1671	0.1236	50.2964	0.1509	2.9277	15.7316	3.2354	2.2417	0.1448	15.0336	9.4672	0.3682	14.5316	13.1589	0.1698	4.1025	10.8249	0.1248	10.2681	13.6006	15.0227	49.365
P96	12.331	279.23218	[M+H]+	generic	C18H30O2	[R-(E,E)]-13-Hydroxy-6,10,14-trimethyl-5,9,14-pentadecatrien-2-one	O=C(C)CCC=C(C)CCC=C(C)CCC(O)C(=C)C				Prenol lipids	Sesquiterpenoids	Fatty acids	KNApSAcK=C00022152,UNPD=UNPD180469,COCONUT=CNP0205901	0.4303	0.1954	0.1822	0.3136	0.3989	0.1923	0.2207	0.3322	0.4877	2.3576	0.0552	9.0733	0.0868	0.0685	1.3951	29.4759	0.0618	0.0691	4.5794	1.184	0.0707	0.0593	13.9469	6.68	0.1508	7.3924	5.6077	0.0696	0.0695	5.9959	0.0511	4.9939	0.1227	8.6776	12.7493
P97	8.823	280.09711	[M+Na]+	generic	C15H15NO3	Ismine	OCC=1C=C2OCOC2=CC1C=3C=CC=CC3NC				Alkaloids and derivatives	Tyrosine alkaloids	Alkaloids	KNApSAcK=C00028390,ChEBI=CHEBI:31723,NANPDB=NANPDB_217_NANPDB_4708,UNPD=UNPD176314,COCONUT=CNP0155730	0.393	0.1785	0.1665	0.2865	0.3644	0.1757	0.2016	0.3034	0.0446	0.0562	0.0504	14.7846	0.0793	0.0625	0.0463	0.0731	0.0565	0.631	1.7199	2.7945	0.0646	0.0542	18.5264	2.4014	0.1378	5.6449	0.0777	0.0636	0.0635	0.0691	0.0467	0.0922	0.1121	0.0536	0.0665
P98	12.133	280.26398	[M+H]+	genus	C18H33NO	2,4-Tridecadienoic acid_ 3-Methylbutylamide	OC(=NCCC(C)C)C=CC=CCCCCCCCC	Plantae Tracheophyta Magnoliopsida	Piperales Piperaceae	Piper nigrum	Carboximidic acids and derivatives	Carboximidic acids	Fatty acids	dnp:RKN12	0.8632	0.392	0.3656	0.6291	0.8002	0.3858	0.4428	0.6664	0.0978	0.1233	0.1107	0.1269	0.1741	0.1374	0.1016	0.1605	0.124	0.1386	0.1185	0.1251	0.1419	0.119	0.1242	0.1714	0.3026	0.1277	3.5523	0.1396	0.1395	0.1517	0.1026	0.2025	0.2462	0.1176	4.5618
P99	8.403	301.06943	[M+H]+	generic	C16H12O6	Chrysoeriol	O=C1C=C(OC=2C=C(O)C=C(O)C12)C=3C=CC(O)=C(OC)C3				Flavonoids	Flavones	Shikimates and Phenylpropanoids	HMDB=HMDB0030667,KNApSAcK=C00001029,ChEBI=CHEBI:16514_CHEBI:57799,FooDB=FDB002579_FDB016516_FDB018385_FDB019118,NANPDB=NANPDB_1438_NANPDB_1782_NANPDB_1880_NANPDB_5185_NANPDB_6280,LipidMAPS=LMPK12110799,PubChem=25203524_5280666,PlantCyc=574-TRIHYDROXY-3-METHOXYFLAVONE,UNPD=UNPD79322,BLEXP=BLEXPDB00005280666,COCONUT=CNP0223782	1.453	0.6599	0.6154	1.059	1.347	0.6494	0.7455	1.1218	0.1647	0.2076	0.1863	0.2137	0.2931	0.2312	0.1711	0.2702	0.2087	18.3058	2.6202	0.2106	0.2389	0.2004	0.2091	0.2885	0.5094	0.2149	0.2873	0.235	0.2348	0.2554	0.1726	0.3409	0.4144	0.198	0.2458
P100	8.458	283.09677	[M+H]+	generic	C17H14O4	7-methoxy-3-(4-methoxyphenyl)-4H-chromen-4-one	COc1ccc(cc1)-c2coc3cc(OC)ccc3c2=O				Flavonoids	Isoflavonoids	Shikimates and Phenylpropanoids	COCONUT=CNP0284703	1.4133	0.6418	0.5986	1.03	1.3102	0.6316	0.7251	1.0911	0.1602	0.2019	0.1812	0.2078	0.2851	0.2249	0.1664	0.2628	0.203	0.2269	0.1941	0.2048	0.2323	0.1949	0.2034	0.2806	0.4954	0.209	0.2794	0.2285	0.2284	0.2485	0.1679	0.3316	0.4031	0.1926	0.239
P101	6.67	284.12265	[M+H]+	generic	C12H17N3O5	Coumaroyl tyramine					Others	Phenylpropanoids (C6-C3)/Cinnamic acid amides	Shikimates and Phenylpropanoids	COCONUT=CNP0003821	1.181	0.5363	0.5002	0.8608	1.0949	0.5278	0.6059	0.9118	0.1339	0.1687	0.1514	0.1737	0.2383	0.1879	0.139	0.2196	0.1697	0.1896	0.1622	1.7118	0.1942	31.1037	0.17	0.2345	0.414	0.1747	0.2335	19.4414	10.9372	0.2076	44.8722	0.2771	0.3369	3.216	0.1998
P102	8.571	287.09171	[M+H]+	genus	C16H14O5	dihydrooroxylin A_iso1	O=C1C=2C(OC(C=3C=CC=CC3)C1)=CC(O)=C(OC)C2O	Animalia Porifera Demospongiae|Plantae Tracheophyta Magnoliopsida	Caryophyllales Nyctaginaceae|Fagales Fagaceae|Fagales Nothofagaceae|Lamiales Lamiaceae|Piperales Piperaceae|Rosales Rosaceae	Nothofagus|Peperomia serpens|Piper|Pisonia aculeata|Prunus avium|Scutellaria scandens	Flavonoids	O-methylated flavonoids	Shikimates and Phenylpropanoids	dnp:KQR38|chebi:67376|hmdb:HMDB0037322|knapsack:C00008148|lipid maps:LMPK12140611|cas:18956-18-8|chemspider:4475720|foodb:FDB016342|pmid:15279992|pubchem cid:5316733|reaxys registry number:294379	1.3367	0.607	0.5661	0.9742	1.2392	0.5974	0.6858	1.032	0.1515	0.191	0.1714	0.1966	0.2697	0.2127	75.9066	0.2486	23.8031	0.2146	0.1836	0.1937	0.2197	0.1843	0.1924	0.2654	0.4686	0.1977	0.2643	0.2162	5.4721	0.235	0.1588	0.3136	0.3812	0.1821	0.2261
P103	8.933	287.0921	[M+H]+	genus	C16H14O5	dihydrooroxylin A_iso2	O=C1C=2C(OC(C=3C=CC=CC3)C1)=CC(O)=C(OC)C2O	Animalia Porifera Demospongiae|Plantae Tracheophyta Magnoliopsida	Caryophyllales Nyctaginaceae|Fagales Fagaceae|Fagales Nothofagaceae|Lamiales Lamiaceae|Piperales Piperaceae|Rosales Rosaceae	Nothofagus|Peperomia serpens|Piper|Pisonia aculeata|Prunus avium|Scutellaria scandens	Flavonoids	O-methylated flavonoids	Shikimates and Phenylpropanoids	dnp:KQR38|chebi:67376|hmdb:HMDB0037322|knapsack:C00008148|lipid maps:LMPK12140611|cas:18956-18-8|chemspider:4475720|foodb:FDB016342|pmid:15279992|pubchem cid:5316733|reaxys registry number:294379	1.0244	0.4652	0.4339	0.7466	0.9497	0.4579	0.5256	0.7909	0.1161	0.1464	0.1314	0.1507	0.2067	0.163	0.1206	0.1905	0.1472	0.1645	0.1407	0.1485	0.1684	0.1413	0.1474	0.2034	0.3591	0.1515	0.2025	0.1657	4.2718	0.1801	0.1217	0.2404	0.2922	5.7617	0.1733
P104	8.833	287.12787	[M+H]+	genus	C17H18O4	methyl (2Z,4Z,8Z)-9-(2H-1,3-benzodioxol-5-yl)nona-2,4,8-trienoate	O=C(OC)C=CC=CCCC=CC1=CC=C2OCOC2=C1	Plantae Tracheophyta Magnoliopsida	Piperales Piperaceae	Piper mullesua	Benzodioxoles		Polyketides	dnp:OBW48|unpd:UNPD64186	1.593	0.7234	0.6747	1.161	1.4768	0.712	0.8173	1.2298	0.1806	0.2276	0.2043	0.2343	0.3214	0.2535	0.1875	0.2962	0.2289	0.2557	0.2188	5.4551	0.2619	0.2197	0.2293	0.3163	0.5584	0.2356	0.3149	0.2576	0.2574	0.2801	0.1893	0.3738	0.4544	0.217	0.2694
P105	7.335	287.12854	[M+Na]+	generic	C15H20O4	Vulgarin	O=C1OC2C(CCC3(C(=O)C=CC(O)(C)C23)C)C1C				Prenol lipids	Sesquiterpenoid/Eudesmane	Terpenoids	HMDB=HMDB0036130,KNApSAcK=C00003393_C00013072,ChEBI=CHEBI:10024,FooDB=FDB014979,NANPDB=NANPDB_1562_NANPDB_1824_NANPDB_1922_NANPDB_2056_NANPDB_2058_NANPDB_6831,UNPD=UNPD101702_UNPD132861_UNPD13696_UNPD194354_UNPD35608_UNPD37908_UNPD76142,COCONUT=CNP0232387	1.0916	0.4957	0.4624	0.7956	1.012	0.4879	0.5601	0.8428	0.1237	0.156	0.14	0.1605	0.2202	0.1737	0.1285	0.203	0.1568	0.1753	0.1499	0.1582	0.1795	0.1505	0.1571	0.2167	0.3827	0.1615	0.2158	0.1765	1.7641	0.1919	0.1297	0.2561	107.3891	0.1487	0.1846
P106	9.161	287.16489	[M+DMSO+H]+	generic	C13H20O2	3-Hydroxy-beta-ionone	O=C(C=CC1=C(C)CC(O)CC1(C)C)C				Prenol lipids		Terpenoids	HMDB=HMDB0036821,KNApSAcK=C00022191,ChEBI=CHEBI:53173,FooDB=FDB001764_FDB015769,PubChem=5363700,PlantCyc=CPD-7200,UNPD=UNPD104518_UNPD136136,COCONUT=CNP0199089	1.9881	0.9029	0.842	1.449	1.8431	0.8886	1.02	1.5349	0.2254	0.2841	0.2549	0.2924	0.4011	0.3164	0.2341	0.3697	0.2856	0.3192	0.273	0.2882	0.3268	0.2741	0.2862	0.3947	0.6969	0.2941	0.3931	0.3215	0.3213	0.3495	0.2362	84.6425	127.4045	0.2709	0.3363
P107	8.962	288.15967	[M+H]+	genus	C17H21NO3	Piperchabamide E	OC(=NCC(C)CC)C=CC=CC1=CC=C2OCOC2=C1	Plantae Tracheophyta Magnoliopsida	Piperales Piperaceae	Piper chaba	Benzodioxoles		Unknown	dnp:PNZ93	0.9916	0.4503	0.42	0.7227	0.9193	0.4432	0.5087	0.7656	0.1124	0.1417	0.1272	0.1458	0.2001	0.1578	0.1167	0.1844	0.1425	0.1592	0.1362	0.1437	0.163	0.1367	0.1427	0.1969	0.3476	0.1467	0.196	0.1604	0.1602	0.1743	0.1178	0.2327	0.2828	0.1351	0.1677
P108	7.317	292.15512	[M+H]+	genus	C16H21NO4	(2E)-1-(pyrrolidin-1-yl)-3-(2,4,5-trimethoxyphenyl)prop-2-en-1-one	O=C(C=CC1=CC(OC)=C(OC)C=C1OC)N2CCCC2	Plantae Tracheophyta Magnoliopsida	Piperales Piperaceae	Piper sarmentosum	Cinnamic acids and derivatives		Alkaloids	dnp:OYC87|knapsack:C00031305|unpd:UNPD184602|cas:885677-76-9	2.4933	1.1323	1.056	1.8172	2.3114	1.1144	1.2792	1.9249	0.2826	0.3562	0.3197	0.3667	0.503	0.3968	0.2935	0.4636	0.3582	120.3488	55.2281	0.3614	0.4099	0.3438	3.5887	0.495	0.8741	0.3688	0.4929	0.4032	0.4029	0.4383	0.2962	0.585	0.7111	0.3397	0.4217
P109	5.169	296.16504	[M+H]+	generic	C19H21NO2	Nuciferine	CN1CCC2=CC(=C(C3=C2C1CC4=CC=CC=C43)OC)OC				Alkaloids and derivatives	Aporphines	Alkaloids	KNApSAcK=C00027120,UNPD=UNPD184158,COCONUT=CNP0147432	2.0622	0.9365	0.8734	1.503	1.9117	0.9217	1.058	1.5921	0.2337	0.2946	0.2644	53.6955	0.4161	117.8739	0.2428	0.3835	0.2963	0.3311	0.2832	12.3393	0.339	80.65	5.5627	0.4094	0.7229	7.8161	0.4077	81.9393	3.4171	0.3625	14.6484	0.4838	0.5882	11.1678	0.3488
P110	11.129	297.08224	[M+H]+	generic	C11H12N4O6	UNPD159682	O=C(O)CCC(=NNC1=CC=C(C=C1[N+](=O)[O-])[N+](=O)[O-])C				Others		Unknown	UNPD=UNPD159682,COCONUT=CNP0049538	0.3897	0.177	0.1651	0.284	0.3613	0.1742	0.1999	0.3009	0.0442	0.0557	9.8272	0.0573	0.0786	0.062	0.0459	0.0725	0.056	0.0626	0.0535	0.0565	0.0641	0.0537	0.0561	0.0774	0.1366	0.0576	0.077	0.063	0.063	0.0685	0.0463	0.0914	0.1112	0.0531	0.0659
P111	9.539	299.09155	[M+H]+	genus	C17H14O5	apigenin 7,4'-dimethyl ether	O=C1C=C(OC=2C=C(OC)C=C(O)C12)C=3C=CC(OC)=CC3	Animalia Porifera Demospongiae|Bacteria Actinobacteria Not assigned|Plantae Marchantiophyta Jungermanniopsida|Plantae Marchantiophyta Marchantiopsida|Plantae Tracheophyta Liliopsida|Plantae Tracheophyta Lycopodiopsida|Plantae Tracheophyta Magnoliopsida|Plantae Tracheophyta Pinopsida|Plantae Tracheophyta Polypodiopsida	Actinomycetales Thermomonosporaceae|Apiales Apiaceae|Asterales Asteraceae|Brassicales Brassicaceae|Caryophyllales Caryophyllaceae|Caryophyllales Nyctaginaceae|Cucurbitales Cucurbitaceae|Dioscoreales Dioscoreaceae|Escalloniales Escalloniaceae|Fabales Fabaceae|Fagales Betulaceae|Gentianales Apocynaceae|Lamiales Acanthaceae|Lamiales Lamiaceae|Lamiales Orobanchaceae|Lamiales Phrymaceae|Lamiales Plant…	Actinomadura miaoliensis|Aleuritopteris|Alnus japonica|Ananas comosus|Anarrhinum|Andrographis paniculata|Antirrhinum|Aquilegia coerulea|Arabidopsis halleri|Arabidopsis lyrata|Artabotrys|Artemisia afra|Baccharis crispa|Baccharis rhomboidalis|Baccharis trinervis|Betula nigra|Calea ternifolia|Catharanthus roseus|Cheilanthes|Cistus clusii|Citrus|Corchorus capsularis|Cucumis sativus|Cunila angustifoli…	Flavonoids	O-methylated flavonoids	Shikimates and Phenylpropanoids	dnp:KQV89|chebi:2769|hmdb:HMDB0132454|knapsack:C00001016|lipid maps:LMPK12111029|plantcyc:CPD-15631|unpd:UNPD69996|cas:5128-44-9|chemspider:4444920|foodb:FDB006911|kegg compounds:C10019|kegg ligand:C10019|pmid:16323541|pubchem cid:5281601|reaxys registry number:295742	2.0383	0.9257	0.8633	1.4856	1.8896	0.911	1.0457	1.5736	0.231	0.2912	0.2614	0.2998	0.4112	0.3244	0.24	0.379	0.2928	30.3353	15.6234	0.2954	0.3351	0.2811	0.2934	0.4047	0.7145	0.3015	0.403	0.3296	0.3294	0.3583	0.2422	0.4782	0.5814	0.2777	0.3447
P112	9.731	301.10742	[M+H]+	genus	C17H16O5	6-hydroxy-5,7-dimethoxy-2-phenyl-2,3-dihydro-1-benzopyran-4-one	O=C1C=2C(OC(C=3C=CC=CC3)C1)=CC(OC)=C(O)C2OC	Plantae Tracheophyta Magnoliopsida	Piperales Piperaceae	Piper hispidum	Flavonoids	O-methylated flavonoids	Shikimates and Phenylpropanoids	dnp:KQR39|lipid maps:LMPK12140613|pubchem cid:42608096	1.2594	0.5719	0.5334	0.9179	1.1676	0.5629	0.6461	0.9723	0.1428	0.1799	0.1615	0.1852	0.2541	0.2004	156.9601	0.2342	31.7146	0.2022	0.173	0.1825	0.207	0.1737	0.1813	0.2501	0.4415	1.8628	5.1877	0.2037	24.269	80.3681	0.1496	0.2955	0.3592	0.1716	3.43
P113	8.442	304.15497	[M+H]+	genus	C17H21NO4	Wisanidine_ 4,5-Dihydro	O=C(C=CCCC=1C=C2OCOC2=CC1OC)N3CCCC3	Plantae Tracheophyta Magnoliopsida	Piperales Piperaceae	Piper guineense	Benzodioxoles		Polyketides	dnp:CCS97	1.2983	0.5896	0.5499	0.9462	1.2036	0.5803	0.6661	1.0023	0.1472	0.1855	0.1665	0.1909	0.2619	0.2066	0.1528	0.2414	0.1865	0.2084	0.1783	0.1882	0.2134	0.179	0.1869	10.6155	0.4551	0.192	2.5668	0.21	0.2098	0.2282	0.1542	0.3046	0.3703	0.1769	0.2196
P114	11.737	305.24811	[M+H-H2O]+	generic	C20H34O3	Villenatriol_8(17),13E-Labdadiene-7alpha,15,19-triol	OCC=C(C)CCC1C(=C)C(O)CC2C(C)(CO)CCCC12C				Prenol lipids	Diterpenoids	Terpenoids	KNApSAcK=C00022745,UNPD=UNPD111534,COCONUT=CNP0243265	0.9176	0.4167	0.3886	0.6688	0.8507	0.4101	0.4708	0.7084	0.104	0.1311	0.1177	0.1349	80.6836	0.146	0.108	63.2922	0.1318	0.1473	0.126	0.133	0.1508	0.1265	0.1321	22.8097	0.3217	0.1357	1.8142	0.1484	0.1483	0.1613	0.109	8.9766	8.0488	0.125	20.5118
P115	12.885	308.29578	[M+H]+	genus	C20H37NO	2,4-Hexadecadienoic acid_ 2-Methylpropylamide	OC(=NCC(C)C)C=CC=CCCCCCCCCCCC	Plantae Tracheophyta Magnoliopsida	Piperales Piperaceae|Sapindales Rutaceae	Piper guineense	Carboximidic acids and derivatives	Carboximidic acids	Fatty acids	dnp:CQC97	0.5811	0.2639	0.2461	0.4235	0.5387	0.2597	0.2981	0.4486	0.0659	0.083	0.0745	0.0854	0.1172	0.0925	0.0684	0.108	0.0835	0.0933	0.0798	0.0842	0.0955	0.0801	0.0836	0.1154	0.2037	0.0859	21.5624	0.094	1.8978	6.5157	0.069	0.1363	0.1657	0.0792	87.4805
P116	5.687	310.18015	[M+H]+	generic	C20H23NO2	CW 69B_Carbazoquinocin B_WS 63967D	O=C1C(=O)C(=C(C=2NC=3C=CC=CC3C12)CCCCC(C)C)C				Alkaloids and derivatives	Tryptophan alkaloids	Alkaloids	KNApSAcK=C00016478,UNPD=UNPD133785,NPA=NPA006747,COCONUT=CNP0275023	1.047	0.4755	0.4435	0.7631	0.9706	0.468	0.5372	0.8083	0.1187	0.1496	0.1343	0.154	0.2112	0.1666	0.1233	0.1947	0.1504	1.681	0.1438	1.8842	0.1721	0.1444	62.6379	0.2079	66.5774	103.86	0.207	187.8972	8.467	0.1841	16.2915	0.2457	0.2986	15.2589	0.1771
P117	8.705	312.159	[M+H]+	genus	C19H21NO3	Piperettine	O=C(C=CC=CC=CC1=CC=C2OCOC2=C1)N3CCCCC3	Plantae Tracheophyta Magnoliopsida	Piperales Piperaceae	Piper nigrum	Benzodioxoles		Alkaloids	dnp:HKN97|hmdb:HMDB0034371|unpd:UNPD24277|cas:583-34-6|chemspider:8420440|foodb:FDB012745|pubchem cid:10244953	1.1178	0.5076	0.4734	0.8147	1.0362	0.4996	0.5735	0.863	0.1267	0.1597	0.1433	0.1644	0.2255	0.1779	0.1316	0.2078	0.1606	0.1795	0.1535	1.6201	0.1838	0.1541	95.304	64.3372	0.3918	3.0761	2.6602	0.1808	0.1806	0.1965	0.1328	0.2623	0.3188	0.1523	0.1891
P118	6.749	314.13861	[M+H]+	genus	C18H19NO4	Feruloyl tyramine	COc1c(O)ccc(C=CC(=O)NCCc2ccc(O)cc2)c1	Plantae Tracheophyta Magnoliopsida	Piperales Piperaceae	Piper	Others	Phenylpropanoids (C6-C3)/Cinnamic acid amides	Shikimates and Phenylpropanoids	dnp:CMH87	1.0495	0.4766	0.4445	0.7649	0.9729	0.4691	0.5384	0.8102	0.119	0.15	0.1346	69.6097	0.2117	0.167	2.2469	0.1952	0.1508	2.8394	0.1441	6.1491	0.1725	22.8404	15.4762	0.2084	0.3679	4.9609	0.2075	0.1697	19.3165	0.1845	11.0361	0.2462	0.2993	10.3489	0.1775
P119	9.077	316.30115	[M+H]+	generic	C22H37N	daphnane	N12CC3CCC14CCCC4C5(CCC)C2C(CCC35C)C(C)C				Alkaloids and derivatives	Daphniphylline-type alkaloids	Alkaloids	ChEBI=CHEBI:36058,BLEXP=BLEXPDB00003081490,COCONUT=CNP0085516	13.0408	5.9223	5.5233	9.5045	12.0896	5.8285	6.6905	10.068	197.639	112.3287	179.6531	1.9178	2.631	2.0753	1.5353	2.4249	1.8735	2.0937	1.791	1.8902	2.1438	1.7982	1.877	2.5892	4.5716	1.9289	2.5782	2.1089	2.1074	2.2926	1.5494	3.0598	3.7195	1.7768	2.2057
P120	8.647	317.10254	[M+H]+	genus	C17H16O6	3',5,5',7-Tetrahydroxyflavanone_ 3',5-Di-Me ether	O=C1C=2C(OC)=CC(O)=CC2OC(C=3C=C(O)C=C(OC)C3)C1	Plantae Tracheophyta Magnoliopsida	Piperales Piperaceae	Piper delineatum	Flavonoids	O-methylated flavonoids	Shikimates and Phenylpropanoids	dnp:RRN49	0.8389	0.381	0.3553	0.6114	0.7778	0.375	0.4304	0.6477	0.0951	0.1199	0.1076	0.1234	0.1693	0.1335	289.4346	0.156	335.6226	0.1347	0.1152	0.1216	0.1379	0.1157	0.1208	0.1666	0.2941	0.1241	0.1659	0.1357	0.1356	0.1475	0.0997	0.1968	0.2393	0.1143	0.1419
P121	6.824	317.10266	[M+Na]+	genus	C15H18O6	3,4-Dihydroxy-5-(3-methyl-2-butenyl)benzoic acid_ ?3'-Isomer, 2'?-acetoxy, Me ester	O=C(OC)C1=CC(O)=C(O)C(=C1)CC(OC(=O)C)C(=C)C	Plantae Tracheophyta Magnoliopsida	Piperales Piperaceae	Piper	Benzene and substituted derivatives	Benzoic acids and derivatives	Shikimates and Phenylpropanoids	dnp:PTG23	0.8681	0.3942	0.3677	0.6327	0.8048	0.388	0.4454	0.6702	0.0984	0.124	0.1113	0.1277	0.1751	0.1381	162.2119	0.1614	267.6827	0.1394	0.1192	0.1258	0.1427	0.1197	0.1249	0.1724	0.3043	0.1284	0.1716	0.1404	0.1403	0.1526	0.1031	0.2037	0.2476	0.1183	0.1468
P122	7.434	329.10278	[M+Na]+	family	C16H18O6	methyl 5-[(acetyloxy)methyl]-7-hydroxy-2,2-dimethylchromene-6-carboxylate	O=C(OC)C1=C(O)C=C2OC(C=CC2=C1COC(=O)C)(C)C	Plantae Tracheophyta Magnoliopsida	Piperales Piperaceae	Peperomia villipetiola	Prenol lipids	1-benzopyrans/Meroterpenoid	Terpenoids	dnp:OKM30|unpd:UNPD148446	1.2252	0.5564	0.5189	0.893	1.1358	0.5476	0.6286	0.9459	0.1389	0.1751	0.1571	0.1802	0.2472	0.195	1.4424	0.2278	0.176	3.3373	0.1683	0.1776	0.2014	0.1689	0.1763	0.2433	0.4295	0.1812	0.2422	0.1981	0.198	0.2154	0.1456	0.2875	0.3495	0.1669	0.2072
P123	9.688	331.11795	[2M+Na]+	family	C8H10O3	hydroxytyrosol	OC1=CC=C(C=C1O)CCO	Animalia Chordata Mammalia|Plantae Tracheophyta Magnoliopsida	Lamiales Oleaceae|Piperales Piperaceae|Primates Hominidae	Fraxinus americana|Homo sapiens|Olea europaea|Peperomia|Syringa	Flavonoids	Phenol derivatives	Shikimates and Phenylpropanoids	dnp:DVR38|chebi:68889|hmdb:HMDB0005784|knapsack:C00032635|unpd:UNPD28896|cas:10597-60-1|chemspider:74680|foodb:FDB008754|lincs:LSM-36968|phenol explorer compound:1051|pmid:10692578|pubchem cid:82755|reaxys registry number:2208118|wikipedia:Hydroxytyrosol	0.492	0.2234	0.2084	0.3585	0.4561	0.2199	0.2524	0.3798	0.0558	0.0703	0.0631	0.0723	0.0993	0.0783	115.332	15.5826	31.4092	0.079	0.0676	0.0713	0.0809	0.0678	0.0708	0.0977	0.1725	0.0728	0.0973	0.0796	0.0795	0.0865	0.0584	0.1154	0.1403	0.067	0.0832
[truncated: 34 more columns]
